# Supplementary material for: Host Plasma Microenvironment in Immunometabolically Impaired HIV Infection Leads to Dysregulated Monocyte Function and Synaptic Transmission Ex Vivo
Source: Adv Sci (Weinh). 2025 Feb 27;12(16):2416453. doi: 10.1002/advs.202416453 (PMC12021100; doi:10.1002/advs.202416453)
Supplement: Supplementary file 2 — Supplemental Table 1 [file ADVS-12-2416453-s001.xlsx]

## Sheet: Table S1
Table S1: Reported pvalues from Statistics of clinical parameters
Category	Name	Parameter	p value	test
Demography	Age (years)	AGE	0.13396	T-test
	Age (<55 55<x<65 >65)	AGE_cat	0.181657	Chi-Square Test
	Gender (male/female)	GENDER	0.053724	Chi-Square Test
	Grandparents origin (European, non European)	ob2	0.00237852	Chi-Square Test
	Height (m)	height	0.156589	Mann-Withney U test
	Hip circumference (cm)	ob7	0.349324	Mann-Withney U test
	Weight of participant (kg)	ob5	0.0687325	Mann-Withney U test
	Waist circumference (cm)	ob6	0.0174817	Mann-Withney U test
	Waist hip ratio (ratio)	WHR	0.0165689	Mann-Withney U test
	Viceral adipose tissue	VAT	0.000318083	Mann-Withney U test
	Body mass index (kg/m2)	BMI	0.401801	Mann-Withney U test
	Body mass index (underweight, normal, overweight, obese)	BMI_cat	0.455772	Fisher's Exact Test
	Central_obesity (yes/no)	central_obesity	0.0550241	Chi-Square Test
	Ethnicity (Caucasian, non-caucasian)	Ethnic	0.00267342	Chi-Square Test
	Origin defined as in the Danish HIV cohort (European, non European)	Origin	0.00435903	Chi-Square Test
HIV_Related	CD4 at ART initiation	CD4_ART	0.839236	Mann-Withney U test
	CD4/CD8 ratio	CDA_CD8	0.00755022	Mann-Withney U test
	CD4/CD8 ratio (<1, >1)	CDA_CD8_cat	0.00569932	Chi-Square Test
	Current CD4 count	CD4	0.206462	T-test
	Current CD8 count	CD8	0.0535918	Mann-Withney U test
	Log10 VL at ART initiation	log10VL_ART	0.517217	Mann-Withney U test
	Mode of HIV transmission (MSM, Heterosexual, Other)	Transm_mode	0.262402	Chi-Square Test
	Viral load (<50, >50)	VL_cat	0.324523	Fisher's Exact Test
	Duration ART (<5, 5<x<10,10<x<15, >15)	Duration_cat	0.239653	Chi-Square Test
	Duration ART(years)	duration_years	0.71478	Mann-Withney U test
	Lowest recorded CD4	CD4_nadir	0.414498	T-test
	First ART drug (ABC, TDF-TAF, Other)	first_drug	0.0914543	Fisher's Exact Test
	Previous AIDS defining condition (yes/no)	CDCAIDS	0.0856732	Chi-Square Test
	Previous ddi/AZT/d4t ART exposure	ddiAZTd4t	0.642492	Chi-Square Test
	Transmission origin (Europe, Non Europe)	Transm_origin	0.353173	Chi-Square Test
	Third ART drug (PI, INSTI, NNRTI)	X3rd_Drug	0.465916	Chi-Square Test
Diet and related	Beef intake (Times per week in average)	H2_53a	0.0376532	Mann-Withney U test
	Bread, pieces per day (Number per day)	H2_50	0.413099	Mann-Withney U test
	Candy intake (Never, 1-3 per month, 1-2 per week, 3-4 per week, 1 per day, > 1 per day)	H2_57	0.398301	Fisher's Exact Test
	Coffe consumption (cup per week)	H2_45a4	0.806712	Mann-Withney U test
	Coke consumption (bottles of 0.5 L per week)	H2_45a6	0.0666501	Mann-Withney U test
	Coke light consumption (bottles of 0.5 L per week)	H2_45a7	0.623316	Mann-Withney U test
	Cheese Cold cut (Times per week in average)	H2_52d	0.675381	Mann-Withney U test
	Chocolate intake (Never, 1-3 per month, 1-2 per week, 3-4 per week, 1 per day, > 1 per day)	H2_58a	0.28086	Fisher's Exact Test
	Choice of fat for preparing warm dishes (None, Butter, Spreadable, Shortening, Margarine, Olive oil, Other oil, Other)	H2_54	0.832084	Fisher's Exact Test
	Deli meats Cold cut (Times per week in average)	H2_52a	0.142315	Mann-Withney U test
	Fish Cold cut (Times per week in average)	H2_52c	0.0140515	Mann-Withney U test
	Fish intake (Times per week in average)	H2_53d	0.302899	Mann-Withney U test
	Fruit intake (Never, 1-3 per month, 1-2 per week, 3-4 per week, 5-6 per week, 1 per day , 2-3 per day, >3 per day)	H2_56	0.0138298	Chi-Square Test
	Ecological food and drinks (%)	H2_59	0.82679	Mann-Withney U test
	Fastfood intake (Times per week in average)	H2_53e	0.059405	Mann-Withney U test
	Juice consumption (glass per week)	H2_45a10	0.734631	Mann-Withney U test
	Lamb intake (Times per week in average)	H2_53f	0.564801	Mann-Withney U test
	Limonade consumption (glass per week)	H2_45a11	0.94763	Mann-Withney U test
	Liquer (Never, Monthly, Weekly, Daily)	H2_46_5a	0.52024	Fisher's Exact Test
	Liquor (Never, Monthly, Weekly, Daily)	H2_46_6a	0.643178	Fisher's Exact Test
	Water consumption (bottles of 0.5 L per week)	H2_45a12	0.414424	Mann-Withney U test
	Whole milk consumption (glass per week)	H2_45a1	0.473774	Mann-Withney U test
	Vegetable intake (Never, 1-3 per month, 1-2 per week, 3-4 per week, 5-6 per week, 1 per day , 2-3 per day, >3 per day)	H2_55	0.470879	Chi-Square Test
	Low fat milk consumption (glass per week)	H2_45a2	0.123026	Mann-Withney U test
	Main courses (Number per day)	H2_49	0.57921	Fisher's Exact Test
	Motion habits changed markedly past 1 year (yes/no)	H2_75a	0.85907	Fisher's Exact Test
	Duration since last meal (0-1, 1-2, 2-3, 3-4, 4-5, 5-6, 6-7, 7-8, >8)	ob3	0.93903	Fisher's Exact Test
	Pate Cold cut (Times per week in average)	H2_52b	0.620504	Mann-Withney U test
	Type of butter on bread (None, Butter, Spreadable, Margarine, Other)	H2_51	0.582709	Fisher's Exact Test
	Type of chocolate (Dark chocolate, Other)	H2_58b	0.593203	Fisher's Exact Test
	Pork intake (Times per week in average)	H2_53b	0.866215	Mann-Withney U test
	Poultry intake (Times per week in average)	H2_53c	0.90368	Mann-Withney U test
	Soda consumption (bottles of 0.5 L per week)	H2_45a8	0.859669	Mann-Withney U test
	Soda light consumption (bottles of 0.5 L per week)	H2_45a9	0.839943	Mann-Withney U test
	Skim milk consumption (glass per week)	H2_45a3	0.679814	Mann-Withney U test
	time from awakening to first cup of coffee (Hours)	H2_45b	0.827858	Mann-Withney U test
	Tea consumption (cup per week)	H2_45a5	0.669405	Mann-Withney U test
Smoking	Adulthood (after age 18) exposure of passive smoking (Years)	H2_43	0.503095	Mann-Withney U test
	Childhood (before age 18) exposure of passive smoking (Years)	H2_42	0.963273	Mann-Withney U test
	Current smoker (yes/no)	H2_32a	0.503891	Chi-Square Test
	E-cigarettes (no / yes with nicotine / yes without nicotine)	H2_40a	0.833583	Fisher's Exact Test
	Nicotine substitution(yes/no)	H2_39a	0.695652	Fisher's Exact Test
	Passive smoking exposure (Hours per day)	H2_41	0.545576	Mann-Withney U test
	Previous smoker (yes/no)	H2_32b	0.0209895	Fisher's Exact Test
	Smoking status (Never, Current, Ex-smoker, Unknown)	status_smoking	0.0352757	Chi-Square Test
Alcohol	Alcohol (Unit:gram / per week)	alcohol	0.604603	Mann-Withney U test
	All alcoholic drinks (Never, Monthly, Weekly, Daily)	H2_46_1a	0.715142	Fisher's Exact Test
	Beer (Never, Monthly, Weekly, Daily)	H2_46_2a	0.468266	Fisher's Exact Test
	Frequency of consumption of > 5 drinks in one occasion during the past year (Never, 1< per month, 1-3 per month, 1 per week, > 1 per week)	H2_47	0.802563	Chi-Square Test
	Weekly consumption (beer) (Number of 33 cl)	H2_46_2b	0.49305	Mann-Withney U test
	Weekly consumption (Liquor) (Number of 33 cl)	H2_46_6b	0.875914	Mann-Withney U test
	Weekly consumption (Red wine) (Number of 33 cl)	H2_46_4b	0.176171	Mann-Withney U test
	Weekly consumption (White wine) (Number of 33 cl)	H2_46_3b	0.476157	Mann-Withney U test
	White wine (Never, Monthly, Weekly, Daily)	H2_46_3a	0.937531	Fisher's Exact Test
	Other alcohlic drinks(Never, Monthly, Weekly, Daily)	H2_46_7a	0.168916	Fisher's Exact Test
	Other alcohlic drinks(Never, Monthly, Weekly, Daily)	H2_46_7a	0.168916	Fisher's Exact Test
	Red wine (Never, Monthly, Weekly, Daily)	H2_46_4a	0.243378	Fisher's Exact Test
Clinical Observation	Alaninaminotransferase	alat	0.00246694	T-test
	Bloodpressure, left leg (mm mercury)	ob13	0.0350326	Mann-Withney U test
	Bloodpressure, right leg (mm mercury)	ob12	0.125184	Mann-Withney U test
	Ankle brachial index (> 0.9, < 0.9)	ob14	1	Fisher's Exact Test
	Diastolic blood pressure, left arm (mm mercury)	ob9	0.279844	Mann-Withney U test
	Diastolic blood pressure, right arm (mm mercury)	ob11	0.0982854	Mann-Withney U test
	eGFR(mL/min/1.73m2)	eGFR	0.0545822	Mann-Withney U test
	Metabolic Syndrome (yes/no)	METS	0.00720989	Chi-Square Test
	Liver stiffness measurement (kpa)	ob15	0.827401	Mann-Withney U test
	P-Cholesterol+ester, i HDL (mmol/L)	Hdl	0.0303307	T-test
	P-Creatininium (µmol/L)	creatini	0.0282372	Mann-Withney U test
	P-Kolesterol LDL (mmol/L)	Ldl	0.453804	Mann-Withney U test
	P-Triglycerid (mmol/L)	Tgl	0.0345557	T-test
	Pulse (beats per minute)	ob19	0.0210562	Mann-Withney U test
	Saturation (%)	ob18	0.209609	Mann-Withney U test
	Syphilis infection (yes/no)	Syph	0.685657	Fisher's Exact Test
	Systolic blood pressure, left arm (mm mercury)	ob8	0.0190667	Mann-Withney U test
	Systolic blood pressure, right arm (mm mercury)	ob10	0.00197717	Mann-Withney U test
	VAT (high / low)	VAT_cat	0.0993081	Chi-Square Test
	subcutaneous adipose tissue	SAT	0.617531	Mann-Withney U test
Medications/Treatment	Anti dyslipedemics (yes/no)	m2_05	1	Fisher's Exact Test
	Anti-coagulative therapy (yes/no)	m2_17	0.125437	Fisher's Exact Test
	Antihypertensives (yes/no)	m2_02a	0.287618	Chi-Square Test
	Anxiolytics/antidepressant (yes/no)	m2_08	0.557721	Fisher's Exact Test
	Arthritis medication (yes/no)	m2_06	0.62019	Fisher's Exact Test
	Aspirin (yes/no)	m2_01	0.46027	Fisher's Exact Test
	Birth control pills (yes / no)	m2_13	1	Fisher's Exact Test
	Drugs to treat heart conditions (yes/no)	m2_03a	1	Fisher's Exact Test
	D-vitamin (yes/no)	m2_23	1	Fisher's Exact Test
	Medication for eye conditons (yes/no)	m2_15	0.510745	Fisher's Exact Test
	Medication for weight loss (yes / no)	m2_16	1	Fisher's Exact Test
	Menopausal medication (yes / no)	m2_14	1	Fisher's Exact Test
	Insuline (yes/no)	m2_11	0.441279	Fisher's Exact Test
	Natural remedies (yes/no)	m2_25a	0.710145	Fisher's Exact Test
	Other antidiabetic medication (yes/no)	m2_12	0.224888	Fisher's Exact Test
	Other medication (yes/no)	m2_22	0.705647	Fisher's Exact Test
	Other natural remedies (yes/no)	m2_25b	0.81959	Fisher's Exact Test
	Other pain relief medication (yes/no)	m2_21	0.233383	Fisher's Exact Test
	Other vitamin (yes/no)	m2_24	0.509745	Fisher's Exact Test
	Paracetamol (yes/no)	m2_20	0.307346	Fisher's Exact Test
	Treatment for hyperthyroidism (yes/no)	m2_18	1	Fisher's Exact Test
	Tx for asthma/bronchitis/COPD (yes/no)	m2_10	0.686157	Fisher's Exact Test
	Tx for gastric acidity (yes/no)	m2_09	0.424788	Fisher's Exact Test
Substance Used	Current/previous marihuana use (yes/no)	H2_44a	1	Fisher's Exact Test
Lifestyle and related	Daily use of Computer (Minutes)	H2_70b	0.625152	Mann-Withney U test
	Daily use of Computer games (Minutes)	H2_70c	0.61565	Mann-Withney U test
	Daily use of mobile phone (Minutes)	H2_70d	0.964724	Mann-Withney U test
	Daily use of television (Minutes)	H2_70a	0.609429	Mann-Withney U test
	Days per month with nightly work (Days)	H2_72	0.404835	Mann-Withney U test
	Hours outdoor (Hours)	H2_74c	0.224949	Mann-Withney U test
	Number of years with Daily use of Computer (Years)	H2_71b	0.512672	Mann-Withney U test
	Number of years with Daily use of Computer games (Years)	H2_71c	0.186216	Mann-Withney U test
	Number of years with Daily use of mobile phone (Years)	H2_71d	0.171884	Mann-Withney U test
	Number of years with Daily use of television (Years)	H2_71a	0.0885317	Mann-Withney U test
	Motion habits changed (more/less)	H2_75b	0.591204	Fisher's Exact Test
	Physical activity in spare time (Inactive, Slightly active, Moderated active, Very active)	H2_74a	0.265953	Chi-Square Test
Other Medical Conditions	Diabetes (yes/no)	diabetes	0.302582	Fisher's Exact Test
	Diuretics (yes/no)	m2_04	0.688656	Fisher's Exact Test
	CMV IgG (yes/no)	CMV_igg	0.613693	Fisher's Exact Test
	Hypertension (yes/no)	hypertension	0.0109458	Chi-Square Test
	Hypnotica (yes/no)	m2_07	1	Fisher's Exact Test
	Positive ab anti-Hbe (yes / no)	Anti_hbe	1	Fisher's Exact Test
	Positive ab anti-HBs (yes/no)	Anti_hbs	0.171914	Fisher's Exact Test
	Positive HbeAg (yes / no)	HbEAg	1	Fisher's Exact Test
	Positive HBsAg (yes/no)	HbSag	1	Fisher's Exact Test
	Positive HCV antibodies (yes/no)	HCV_anti	1	Fisher's Exact Test
	Positive HCV RNA (yes/no)	HCV_rna	0.653673	Fisher's Exact Test
	Positive IgM anti-HB (yes / no)	Anti_hbcigm	1	Fisher's Exact Test

## Sheet: Table S2
Table S2. The clinical features of the complete cohort
	Complete cohort	Subcohort
N	1098	158
Age in years, Median (IQR)	50.11(42.78-58.02)	52.46(47.33-62.51)
Sex, Male, N (%)	936(85.25%)	139(87.97%)
Ethnicity Caucasian, N (%)	946(88%)	136(87.18%)
Mode of transmission, N (%)
Homosexual/bisexual	774(71.07%)	110(70.06%)
Heterosexual	235(21.58%)	35(22.29%)
Other/unknown	80(7.35%)	12(7.64%)
CD4 Nadir, cells/mL, Median (IQR)	235(117.5-350)	229(100-300)
CD4 at ART Initiation, cells/mL, Median (IQR)	260(140-397.75)	247(109.5-340)
Viral Load at ART initiation, log copies/mL, Median (IQR)	4.86(4.29-5.38)	5(4.3-5.47)
CD4 at sampling, cells/mL, Median (IQR)	690(520-890)	691(540.75-880.75)
CD8 at sampling, cells/mL, Median (IQR)	840(630-1190)	807(600-1100)
CD4/CD8 ratio	0.81(0.57-1.13)	0.85(0.6-1.24)
Viral load (<50 copies/mL), N (%)	1030(94.67%)	153(97.45%)
Duration of treatment in years, median (IQR)	11 (5.24-17)	15 (7.25-18)
Current Treatment, 1st drug, N (%)
ABC	270 (24.5%)	60(40.27%)
TDF/TAF	750 (68.3)	88(59.06%)
Other	4 (0.36)	1(0.67%)
Missing	74 (6.74)	-
Current Treatment, 3rd drug, N (%)
NNRTI	479 (43.6)	74(47.44%)
PI/r	379 (34.5)	43(27.56%)
INSTI	238 (21.67)	39(25%)
Missing	2 (0.1)	-
Previous exposure to ddi/d4t/AZT, N (%)	560(51%)	108(68.35%)
BMI, kg/m2, Median (IQR)	24.58 (22.37-27.13)	24.92(22.05-27.63)
VAT, Median (IQR)	81.8(38.4-141.65)	104.7(51.5-163.3)
SAT, Median (IQR)	129.1(82.25-185.7)	118.5(80-181.2)
Hypertension, N (%)	451(41.07%)	78(49.37%)
Central obesity, N (%)	574(52.28%)	101(63.92%)
Beef intake (times per week)	2(1-2)	2(1-2)
Fruit intake < 1 per month > 1 per week >1 per day Unknown	122(11.11%) 427(38.89%) 482(43.9%) 67(6.1%)	13(8.23%) 65(41.14%) 78(49.37%) 2(1.27%)
Cold Fish intake (times per week)	2(0-3)	2(0-4)
Smoking status Never smoked Ex smoker Current smoker Unknown	369(33.61%) 374(34.06%) 316(28.78%) 39(3.55%)	69(43.67%) 57(36.08%) 32 (20.25%)
Waist circumference (cm)	56(18-64)	55.5(7-63.75)
Systolic blood pressure (right arm, mm mercury)	32(22-43)	34.5(24.25-43.75)
ALAT, Median (IQR)	26(20-36)	26(19-35)
eGFR, Median (IQR)	89.91(78.66-100.44)	87.57(77.07-96.19)
Tgl, mg/dl, Median (IQR)	1.73(1.2-2.66)	1.96(1.27-2.92)
Hdl, mg/dl, Median (IQR)	1.13(0.89-1.41)	1.12(0.86-1.42)
Ldl, mg/dl, Median (IQR)	2.72(2.17-3.36)	2.89(2.34-3.43)

## Sheet: Table S3
Table S3. Differential abundance analysis for proteomics data corrected for ethnicity, beef and fruit intake and smoking
Protein	logFC	P.Value	adj.P.Val
AAMDC	0.3232	3.12774e-05	0.000142627
AARSD1	0.645154	3.40143e-07	1.98451e-06
ABHD14B	0.857454	6.40521e-17	1.41837e-15
ABL1	0.702221	2.35953e-13	2.68362e-12
ACAA1	0.974873	3.80486e-08	2.47147e-07
ACADSB	0.674987	2.0416e-10	1.69054e-09
ACE2	0.433099	0.00069196	0.00256675
ACHE	0.142733	0.0190684	0.0490641
ACOT13	1.95433	2.11632e-18	6.31223e-17
ACOX1	0.490529	3.45322e-08	2.26318e-07
ACP1	0.273621	0.000532508	0.00200841
ACRBP	0.249153	2.22194e-07	1.32545e-06
ACY1	0.647977	1.14854e-06	6.29865e-06
ACY3	0.383899	0.00686054	0.0201947
ACYP1	0.852756	1.7268e-13	2.00295e-12
ADA	0.265234	0.000115971	0.000485648
ADAMTSL2	0.229847	0.000264157	0.00104201
ADD1	0.683128	2.32939e-06	1.23125e-05
ADGRD1	0.186877	0.0134109	0.0364012
ADGRF5	0.144754	0.00844714	0.0242783
ADGRG1	0.600942	0.000132004	0.000545752
ADGRG2	-0.113413	0.0184281	0.0478802
ADH4	0.448834	0.00111277	0.00398606
AFAP1	0.372079	0.00102864	0.00371199
AFM	0.134062	0.00507362	0.0155453
AGRN	0.165606	0.00680632	0.0200958
AGXT	0.472375	0.00095467	0.00344932
AHCY	0.539895	9.40711e-08	5.88801e-07
AHSA1	0.563521	1.54578e-06	8.33636e-06
AHSP	0.539328	0.000594919	0.00222942
AIF1	0.355993	0.000386123	0.00148701
AIFM1	1.11231	1.45688e-09	1.09754e-08
AK1	0.734587	7.73027e-09	5.39274e-08
AK2	0.901128	1.17349e-07	7.2213e-07
AKR1B1	0.924599	2.97754e-09	2.15429e-08
AKT1S1	0.631099	4.25679e-08	2.75889e-07
AKT2	1.84836	3.92829e-17	9.11301e-16
AKT3	0.218352	0.00194386	0.00667675
ALDH1A1	0.690106	1.43251e-07	8.72338e-07
ALDH3A1	0.271135	0.00564908	0.0170405
AMFR	0.28246	0.00318656	0.0104223
AMPD3	0.394434	0.00146917	0.00515534
ANG	0.198474	0.000810096	0.00297103
ANGPT1	1.15472	1.12895e-16	2.35709e-15
ANGPTL2	0.271358	0.000250817	0.000994762
ANKMY2	0.565878	1.04991e-10	8.99965e-10
ANKRD54	0.299721	0.0022481	0.00759675
ANXA1	0.290883	0.00499968	0.0153348
ANXA11	1.79244	5.26101e-19	2.02341e-17
ANXA2	0.502017	0.000105516	0.000443773
ANXA3	1.07936	1.31775e-16	2.71253e-15
ANXA4	0.744447	1.03432e-12	1.06455e-11
AP1G2	0.526996	2.65739e-05	0.000122904
AP2B1	0.193166	0.00142691	0.00502512
AP3B1	0.950492	1.31928e-15	2.24201e-14
AP3S2	0.231332	0.000221485	0.000889286
APBB1IP	0.34754	0.000173257	0.000708294
APEX1	0.730149	3.2704e-08	2.15788e-07
APLP1	-0.468459	2.9256e-07	1.72758e-06
APOE	0.25478	0.0139512	0.0376541
APP	0.390304	2.39573e-10	1.96705e-09
APPL2	1.63075	2.2733e-18	6.71198e-17
APRT	1.03695	1.53116e-19	7.58573e-18
AREG	0.23783	0.0110275	0.0306693
ARF6	2.02054	3.01473e-18	8.63927e-17
ARFIP1	0.468441	3.90949e-07	2.25839e-06
ARG1	0.295372	0.0028286	0.00939647
ARHGAP1	0.663353	3.52367e-13	3.88668e-12
ARHGAP45	0.363776	3.77459e-07	2.18871e-06
ARHGEF1	1.07303	2.92994e-10	2.3658e-09
ARHGEF12	0.560883	2.44763e-11	2.16146e-10
ARL13B	0.503383	7.03209e-05	0.000306788
ARL2BP	0.448504	1.03398e-07	6.43047e-07
ARSA	0.255015	0.002576	0.00862504
ARSB	0.705626	3.52443e-08	2.30468e-07
ASAH1	0.498639	8.82006e-10	6.74896e-09
ASGR1	0.172087	0.00201817	0.00689953
ASPSCR1	0.549686	2.46259e-08	1.65095e-07
ASRGL1	0.652372	4.7803e-06	2.43429e-05
ASS1	0.507769	0.00176005	0.00608833
ATG16L1	0.509996	4.45577e-07	2.54379e-06
ATG4A	0.571946	2.07293e-06	1.10167e-05
ATOX1	1.04669	8.22658e-19	2.89715e-17
ATP5IF1	1.87849	6.17908e-21	6.02048e-19
ATP6V1F	0.852393	7.43671e-08	4.67473e-07
ATP6V1G1	0.832737	4.0164e-11	3.49403e-10
ATP6V1G2	0.351692	0.00793027	0.0229734
ATRN	0.0796071	0.0168665	0.0444151
ATXN10	0.605483	1.05697e-05	5.18375e-05
ATXN3	0.754859	7.42681e-10	5.71278e-09
AXIN1	0.761821	1.48394e-14	2.05571e-13
B2M	0.157582	0.0107152	0.029886
B3GNT7	0.205779	0.00308943	0.0101579
BACH1	0.171986	0.000580135	0.00217681
BAG4	0.183263	0.0119815	0.0328844
BAG6	0.165313	0.00744435	0.0216732
BAIAP2	0.683069	9.94154e-07	5.53507e-06
BANK1	0.906067	1.37235e-11	1.24965e-10
BAP18	0.384534	0.00426548	0.0134789
BATF	0.614226	0.00143286	0.00504
BAX	0.820167	1.09706e-07	6.79385e-07
BCAN	-0.156451	0.0132402	0.0361017
BCL2L1	1.55406	8.46752e-21	7.50017e-19
BCL2L11	0.339484	0.00643222	0.0191265
BCL2L15	0.335542	0.00217571	0.00736918
BCR	0.54158	1.68221e-09	1.24483e-08
BDNF	2.04519	1.63888e-15	2.68305e-14
BECN1	0.87043	5.56825e-10	4.36354e-09
BID	0.952474	2.55096e-08	1.70628e-07
BIN2	0.569396	1.45661e-07	8.85172e-07
BIRC2	0.223615	0.0087563	0.0249948
BLMH	0.312294	1.29706e-06	7.06015e-06
BLNK	0.188817	0.0138264	0.0374208
BLOC1S3	0.238003	5.48221e-07	3.11155e-06
BLVRB	0.428944	0.000141208	0.000581341
BNIP2	0.440791	6.66365e-10	5.16653e-09
BNIP3L	0.23815	0.00473493	0.0146768
BOLA1	0.449836	3.67061e-06	1.88894e-05
BOLA2_BOLA2B	0.646981	1.01653e-07	6.33546e-07
BPIFA2	-0.607072	0.00277494	0.00923822
BRAP	0.848825	2.03898e-14	2.74651e-13
BRDT	0.318262	5.75396e-05	0.000253295
BRSK2	0.216678	0.00633583	0.0188923
BST2	0.505688	0.000280317	0.00110278
BTC	0.370249	0.000104917	0.00044189
C19orf12	0.751794	9.62685e-05	0.000410194
C1QBP	0.258384	0.00608771	0.0182319
C1QTNF1	0.155361	0.0108511	0.0302074
C2	0.159101	0.00796657	0.0230329
C3	0.252882	0.00104964	0.00378312
C7orf50	0.138743	0.0123521	0.0337746
C9orf40	0.542666	0.000326228	0.00127142
CA1	0.462665	5.53328e-05	0.000244317
CA13	1.93521	6.80526e-18	1.80834e-16
CA2	0.80086	5.58909e-08	3.57481e-07
CA3	0.34444	0.00234453	0.00790432
CA5A	0.679686	0.000638324	0.00237684
CACNB3	0.976069	2.11929e-10	1.74991e-09
CACYBP	1.66846	4.03236e-21	4.53331e-19
CALCOCO1	0.491714	2.99725e-06	1.55612e-05
CALCOCO2	0.395745	2.0895e-05	9.91494e-05
CAMLG	0.334379	0.0183314	0.0477564
CAMSAP1	1.16571	2.09492e-12	2.06874e-11
CANT1	0.147529	0.0032082	0.0104777
CAPN3	0.238573	0.00494302	0.0151861
CARHSP1	0.494463	5.73319e-06	2.90435e-05
CASC3	0.359446	3.99166e-06	2.04337e-05
CASP1	0.244413	0.0168954	0.0444513
CASP2	0.230906	0.0011651	0.00416332
CASP3	1.52929	4.28764e-23	1.39253e-20
CASP7	0.530673	7.30607e-07	4.09897e-06
CASP8	0.701327	3.8046e-12	3.64618e-11
CASP9	0.302086	0.0070139	0.0205427
CAT	0.498314	1.16873e-06	6.39736e-06
CBS	0.552076	0.000263907	0.00104201
CC2D1A	0.753305	7.03323e-14	8.67431e-13
CCDC134	0.323659	0.00053731	0.00202391
CCL13	0.410727	4.23882e-05	0.000190032
CCL15	0.218934	0.0114269	0.0315698
CCL17	1.04004	2.7186e-10	2.20735e-09
CCL18	0.28225	0.00671399	0.0198633
CCL19	0.326044	0.00236712	0.00797131
CCL22	0.196698	0.0152778	0.0408947
CCL27	0.1805	0.0193406	0.0496335
CCL3	0.268387	0.0102783	0.0289158
CCL5	2.13763	4.40965e-18	1.20462e-16
CCL7	0.28744	0.0130871	0.0357177
CCL8	0.323428	0.000515728	0.00195138
CCN2	0.614521	1.17987e-14	1.65805e-13
CCN3	0.162936	0.0171254	0.0449754
CCN4	0.129569	0.0192139	0.0493516
CCS	0.554422	1.33773e-07	8.18032e-07
CD163	0.254963	0.004048	0.0129456
CD164	0.224073	2.16036e-06	1.14605e-05
CD226	0.269431	0.00196548	0.00674307
CD2AP	0.547843	1.37772e-06	7.48529e-06
CD300LF	0.286204	0.00847972	0.0243352
CD302	0.172978	0.0169292	0.0445001
CD36	0.211434	2.71025e-05	0.000124954
CD40	0.407956	3.79675e-12	3.64618e-11
CD40LG	1.07054	8.28476e-17	1.7938e-15
CD59	0.0949931	0.019198	0.0493516
CD63	0.47255	5.45318e-08	3.49554e-07
CD69	1.20831	3.26607e-21	3.81869e-19
CD72	0.219561	0.00788271	0.0228583
CD74	0.262375	0.000381328	0.00147437
CD80	0.202382	0.0154476	0.0412736
CD84	0.188892	0.000383479	0.00147877
CD99	0.103227	0.00494369	0.0151861
CDC26	1.1933	2.98693e-21	3.63783e-19
CDC27	0.322347	0.00382112	0.0123144
CDC37	0.823917	1.01691e-16	2.13845e-15
CDC42BPB	0.515976	9.04275e-12	8.3911e-11
CDCP1	0.371855	0.000876915	0.00318413
CDH1	0.154762	0.00626654	0.0187263
CDH2	0.249251	0.00425426	0.0134744
CDHR2	0.561651	4.00916e-05	0.000180567
CDHR5	0.226315	0.00351911	0.0114293
CDK5RAP3	0.247529	0.00430087	0.0135761
CDKN1A	1.55526	6.97548e-19	2.4865e-17
CDKN2D	1.93233	9.61249e-20	4.92935e-18
CEACAM1	0.168214	0.000668088	0.00248135
CEACAM19	0.177308	0.0116039	0.0319983
CEBPA	0.213115	0.000751086	0.002772
CEMIP2	0.20284	0.00146374	0.00514245
CENPF	0.513999	1.74532e-05	8.43233e-05
CEP170	0.627593	1.24173e-09	9.42744e-09
CEP20	0.873352	1.20887e-12	1.22692e-11
CEP43	0.569295	1.16267e-07	7.18495e-07
CEP85	0.364611	0.000123836	0.000514167
CERT	0.634931	1.0731e-05	5.25403e-05
CES1	0.642908	1.73297e-06	9.29445e-06
CES2	0.238092	0.00463515	0.0144441
CETN2	0.89119	3.5845e-08	2.33873e-07
CETN3	1.14985	1.39519e-16	2.85185e-15
CFH	0.114674	0.00664378	0.0196755
CGN	0.245801	0.00529949	0.0161695
CHAC2	0.300466	0.0173857	0.0455362
CHCHD10	0.222788	0.00910846	0.0258235
CHCHD6	0.214492	0.00123073	0.00438177
CHI3L1	0.487885	0.00165182	0.00574794
CHM	0.284585	0.00890639	0.0253243
CHMP1A	1.11816	1.01945e-15	1.74485e-14
CHMP6	0.568386	1.5919e-13	1.86872e-12
CIAPIN1	1.02944	1.01869e-23	6.12369e-21
CIRBP	1.84597	2.32691e-20	1.58176e-18
CIT	0.318371	0.000528519	0.00199594
CLEC1B	0.897166	2.02405e-18	6.16282e-17
CLEC4A	-0.225848	0.00336865	0.010965
CLIP2	1.93539	3.10272e-19	1.29561e-17
CLNS1A	0.252982	0.000480772	0.00182743
CLPP	0.836079	1.78088e-11	1.58705e-10
CMC1	0.748192	1.5502e-15	2.57456e-14
CMIP	0.185725	0.00218055	0.00737703
CNP	0.86933	1.83265e-11	1.62822e-10
CNPY4	0.7363	9.36681e-14	1.14557e-12
CNST	0.340232	5.99737e-10	4.67475e-09
COCH	0.351604	6.32183e-07	3.56732e-06
COL2A1	0.399509	2.44293e-06	1.28893e-05
COL5A1	0.227472	0.00971218	0.0273758
COL6A3	0.193213	0.00401768	0.012891
COMMD1	0.542478	3.25825e-09	2.34578e-08
COMT	0.887227	1.04112e-12	1.06779e-11
COPB2	0.269627	0.00709475	0.0207587
CORO1A	1.22344	4.62098e-13	5.00264e-12
COX5B	1.01496	2.09112e-15	3.34007e-14
COX6B1	0.238725	0.000227307	0.000907677
CPM	0.268272	0.00182152	0.00627126
CPPED1	0.485657	9.78726e-06	4.81619e-05
CPTP	0.177392	0.0112747	0.0312082
CPXM1	0.566254	1.65053e-12	1.65222e-11
CPXM2	0.144291	0.011214	0.031099
CRACR2A	0.264969	0.00617582	0.0184769
CRADD	1.13681	3.77739e-17	8.83306e-16
CREG1	0.264316	0.00474648	0.0146906
CRELD2	0.360169	9.48458e-06	4.69889e-05
CRHBP	0.143873	0.00627201	0.0187263
CRISP3	-0.129354	0.00485516	0.0149701
CRKL	1.395	9.8987e-24	6.12369e-21
CRYBB1	0.800358	1.01299e-17	2.57475e-16
CRYGD	1.05134	1.09939e-10	9.39629e-10
CRYZL1	1.04415	3.31398e-15	5.15254e-14
CSNK1D	0.612418	3.20653e-06	1.65888e-05
CSNK2A1	0.526277	1.32692e-08	9.12607e-08
CST3	0.142446	0.00438985	0.013785
CSTB	0.334489	6.4948e-06	3.25631e-05
CTF1	0.850345	4.1557e-05	0.000186879
CTSC	0.185158	0.0151282	0.0405314
CTSD	0.385874	1.4786e-06	7.98883e-06
CTSL	0.190477	0.00202663	0.00692037
CTSS	0.159033	8.70565e-05	0.000374218
CXADR	0.276131	0.00555654	0.0167787
CXCL1	0.846636	2.63307e-11	2.31125e-10
CXCL10	0.449275	7.52785e-05	0.000327927
CXCL11	0.808352	1.74641e-08	1.1844e-07
CXCL3	2.33808	1.23947e-18	4.07077e-17
CXCL5	1.76802	3.45008e-12	3.33927e-11
CXCL6	0.633633	2.3319e-08	1.57054e-07
CXCL8	1.41797	0.00107683	0.00387155
CYB5A	0.299547	0.0122234	0.0334855
CYB5R2	0.512433	1.71712e-07	1.03701e-06
DAAM1	0.943832	1.09873e-14	1.55149e-13
DAB2	1.66468	1.01122e-18	3.47125e-17
DAG1	0.468381	1.37653e-15	2.2992e-14
DAPP1	2.56743	2.0092e-19	9.17641e-18
DARS1	0.824445	1.99869e-13	2.30916e-12
DBI	0.956267	6.28635e-19	2.29687e-17
DBN1	0.30995	1.7133e-06	9.20584e-06
DBNL	1.52077	2.91974e-20	1.8553e-18
DCTD	1.22356	3.75836e-17	8.83306e-16
DCTN1	0.640036	6.10194e-10	4.74361e-09
DCTN2	1.25661	3.14511e-16	5.93107e-15
DCTN6	0.50821	0.000431224	0.00164767
DCXR	0.537339	6.27904e-06	3.15355e-05
DDAH1	0.491254	2.93453e-07	1.72936e-06
DDHD2	0.276416	0.000736776	0.00272262
DDI2	0.505543	0.000911128	0.0033009
DDT	0.478841	2.44204e-07	1.44495e-06
DDX58	0.378649	4.46213e-05	0.000199431
DECR1	0.784366	6.82002e-11	5.89791e-10
DENR	0.738004	2.48627e-10	2.03568e-09
DFFA	0.700169	4.0491e-13	4.44944e-12
DGKA	0.282546	3.27261e-06	1.69007e-05
DHRS4L2	0.558348	4.10248e-10	3.26745e-09
DIABLO	1.87567	3.96496e-19	1.60966e-17
DKK1	0.558017	1.03081e-08	7.12306e-08
DLG4	0.391549	4.38233e-05	0.000196165
DLK1	0.366899	0.000721291	0.00267216
DNAJA2	1.53826	2.23239e-25	3.26264e-22
DNAJA4	0.50083	0.000117741	0.000492357
DNAJB1	1.0557	2.55491e-10	2.08603e-09
DNAJB14	0.705396	1.39593e-11	1.26718e-10
DNAJB2	0.669639	3.47808e-09	2.4979e-08
DNAJB6	1.27818	1.9508e-21	2.59191e-19
DNAJC21	0.176739	0.000298561	0.00116983
DNAJC6	1.16067	4.36143e-15	6.60542e-14
DNAJC9	0.941961	5.74854e-10	4.49278e-09
DNM1	1.49318	3.23468e-13	3.59505e-12
DNM3	0.419808	4.82415e-08	3.11969e-07
DNMBP	0.315432	8.21465e-05	0.000355725
DNPEP	0.435845	0.000168851	0.000691249
DNPH1	0.70669	2.41001e-11	2.13469e-10
DOK1	1.19768	8.80514e-15	1.27413e-13
DOK2	1.85662	1.13265e-21	1.7425e-19
DPY30	0.806192	9.16936e-11	7.9062e-10
DRG2	0.567399	4.37564e-13	4.77239e-12
DSCAM	0.186878	0.00887837	0.0252938
DTD1	1.98559	1.92272e-19	9.06469e-18
DTNB	0.30564	0.000392203	0.00150843
DTYMK	1.01436	1.05221e-14	1.50765e-13
DUSP3	0.899513	0.000382827	0.00147821
DUT	1.17343	2.33595e-17	5.88618e-16
DXO	0.77845	6.43389e-16	1.16088e-14
DYNLT1	0.292549	0.000188677	0.00076918
EBAG9	1.2273	1.23366e-22	2.77383e-20
ECHDC3	0.600595	0.00059654	0.00223263
ECHS1	1.06601	3.18445e-07	1.86536e-06
ECI2	0.489119	9.57666e-05	0.000408651
EDAR	0.312673	8.70572e-05	0.000374218
EDDM3B	0.328839	0.016338	0.0432964
EDF1	0.59422	3.18185e-05	0.000144643
EDIL3	-0.373234	5.09448e-06	2.58977e-05
EEF1D	0.878649	2.3783e-09	1.73794e-08
EFCAB2	0.35155	3.16304e-08	2.0965e-07
EFNA4	0.119799	0.0194619	0.0498572
EGF	1.24547	1.66275e-16	3.37515e-15
EGLN1	0.363505	8.41999e-05	0.000363003
EHBP1	0.682654	1.36856e-12	1.37468e-11
EHD3	1.52669	1.70814e-15	2.77383e-14
EIF1AX	0.970558	4.35961e-12	4.13738e-11
EIF2AK2	0.894266	2.83869e-12	2.75902e-11
EIF2S2	0.350057	1.0531e-07	6.5355e-07
EIF4B	1.1128	3.29076e-14	4.25615e-13
EIF4E	1.64704	8.62212e-22	1.40014e-19
EIF4EBP1	0.653954	2.6411e-06	1.38848e-05
EIF4G1	1.68746	1.94085e-25	3.26264e-22
EIF4G3	0.50499	3.95644e-05	0.000178743
EIF5	0.492067	2.12728e-05	0.000100471
ELAC1	1.22974	8.93268e-13	9.2919e-12
ELOA	0.526172	0.000225412	0.00090134
ELOB	0.196322	0.00312833	0.0102627
ENO1	1.10753	2.45882e-20	1.63344e-18
ENO2	0.849975	1.87198e-16	3.76994e-15
ENPP7	0.493361	0.00295414	0.00975699
ENSA	0.383249	0.000244551	0.000973873
ENTR1	0.470584	0.00165483	0.00575158
EP300	0.280048	0.000428462	0.00164141
EPHA1	0.150278	0.0176389	0.0461166
EPHX2	0.2745	0.0119973	0.032897
EPO	0.333622	0.00445517	0.0139427
ERBB2	0.16238	0.00127514	0.00452883
ERBB3	0.108792	0.0111109	0.0308719
ERBIN	1.16061	1.00806e-16	2.13518e-15
ERMAP	0.24749	0.0020683	0.00705443
ERP29	1.575	2.52668e-19	1.0861e-17
ERP44	0.251273	2.12766e-05	0.000100471
ESAM	0.211001	0.000121278	0.000504261
ESYT2	0.685409	1.05249e-11	9.64401e-11
EVI5	0.482441	1.48441e-05	7.19559e-05
EZR	0.202854	9.47609e-05	0.00040495
F11R	0.459374	2.72884e-14	3.59316e-13
F2R	0.400962	1.68416e-08	1.14484e-07
FABP1	0.892124	8.85396e-06	4.39391e-05
FABP2	0.496113	0.00365964	0.0118593
FABP3	0.337862	0.00858116	0.0245428
FABP4	0.256155	0.0186171	0.0482426
FABP5	0.835865	3.72628e-17	8.83306e-16
FADD	1.20437	2.05199e-18	6.18347e-17
FAM13A	0.732271	8.07068e-12	7.53693e-11
FAM172A	0.588704	1.18294e-10	1.00809e-09
FAM3C	0.136577	0.0190172	0.0490189
FAS	0.155605	0.0043846	0.013785
FBP1	0.596883	0.00141517	0.00498981
FCN1	0.252611	0.00567413	0.0170984
FDX2	0.931661	4.22006e-12	4.01799e-11
FEN1	0.545333	0.000429489	0.00164319
FGD3	0.286418	0.00542251	0.0164475
FGF16	0.251897	0.0105374	0.0295026
FGF2	0.260416	3.42039e-07	1.99159e-06
FGF21	0.541374	0.0138832	0.0375398
FGF5	-0.174613	0.0168075	0.0443395
FGFR2	0.111052	0.010667	0.0297798
FHIT	1.15524	2.63397e-15	4.18429e-14
FIS1	1.00191	4.84946e-13	5.21139e-12
FKBP14	1.23469	5.61809e-19	2.13269e-17
FKBP1B	2.18833	6.12239e-17	1.36609e-15
FKBP4	0.776783	7.80441e-20	4.07362e-18
FKBP5	1.55446	2.23919e-22	4.67511e-20
FKBP7	0.183444	0.0178414	0.0466046
FKBPL	0.689663	1.29893e-10	1.10051e-09
FLI1	0.988682	5.18784e-13	5.5546e-12
FMR1	0.318414	3.58456e-05	0.000162697
FN1	0.165491	0.000856844	0.00312289
FNTA	0.31374	3.78138e-07	2.18871e-06
FOLH1	0.356587	0.0162151	0.0430488
FOXJ3	0.191292	0.00368412	0.0119254
FOXO1	0.528713	6.98196e-07	3.92467e-06
FSTL3	0.181747	0.00887066	0.0252938
FTCD	0.5842	0.000809046	0.00297091
FUOM	0.605004	2.77659e-05	0.00012781
FUS	0.203728	0.00215554	0.00731783
FUT8	0.228281	0.00261112	0.00872264
FXN	1.26703	2.22077e-20	1.54555e-18
FXYD5	0.807462	4.7545e-13	5.12819e-12
FYB1	1.89417	1.08149e-23	6.12369e-21
GADD45GIP1	0.728473	6.13935e-15	9.20273e-14
GALNT10	0.168629	0.00282891	0.00939647
GAPDH	0.917237	1.44153e-10	1.21081e-09
GAS2	0.368474	0.00117986	0.00421091
GATD3	0.905768	3.62984e-10	2.90686e-09
GBP1	0.616595	3.91942e-05	0.000177344
GBP2	0.83362	5.63439e-07	3.18555e-06
GCC1	1.65599	1.257e-23	6.12369e-21
GCHFR	0.444422	0.000167142	0.00068521
GCLM	0.26189	0.0105335	0.0295026
GCNT1	0.227308	0.000269735	0.00106258
GDF15	0.324352	0.000873634	0.00317616
GET3	0.386512	5.40417e-05	0.000240432
GFER	0.50543	1.5856e-05	7.67336e-05
GFRA1	0.139733	0.018369	0.0477692
GGACT	0.734733	4.50686e-13	4.89723e-12
GGCT	0.75653	1.76224e-14	2.40703e-13
GGT1	0.388322	0.00125821	0.00447416
GIGYF2	0.483141	0.00013396	0.000553057
GIPC2	0.233507	0.000225334	0.00090134
GIPC3	1.73164	5.35414e-20	3.19391e-18
GIT1	0.73783	3.4207e-08	2.2469e-07
GLA	0.349551	5.37455e-08	3.4527e-07
GLB1	0.428469	1.26085e-06	6.87584e-06
GLO1	0.657594	3.50728e-09	2.51269e-08
GLOD4	0.612989	1.90385e-20	1.39124e-18
GLRX	0.544752	2.22146e-05	0.000104731
GLRX5	1.02574	7.42806e-15	1.10214e-13
GLYR1	0.29753	0.00408834	0.0130461
GMFG	0.909348	1.35825e-14	1.89055e-13
GMPR	0.765384	3.16467e-13	3.53066e-12
GMPR2	1.06734	2.82536e-17	7.05858e-16
GNE	0.388608	7.30339e-06	3.6492e-05
GNPDA1	0.155771	0.00355337	0.0115277
GNPDA2	0.234279	0.000499358	0.00189561
GOPC	1.47424	5.88899e-19	2.17893e-17
GORASP2	0.602006	1.23785e-12	1.25198e-11
GOT1	0.583021	1.10263e-06	6.06967e-06
GP5	0.475024	4.36412e-09	3.0962e-08
GP6	0.701428	9.28042e-13	9.61938e-12
GPD1	0.538147	1.84527e-05	8.85667e-05
GPI	0.793758	6.21145e-14	7.69324e-13
GPRC5C	0.513157	4.21246e-05	0.00018914
GRAP2	2.06379	1.6061e-19	7.82438e-18
GRHPR	0.97383	3.27072e-13	3.62133e-12
GRK5	0.278632	0.00378331	0.0122195
GRPEL1	0.620054	2.76205e-06	1.44169e-05
GRSF1	0.404229	2.55525e-05	0.000118744
GSTA1	0.517356	0.00682398	0.0201276
GSTA3	0.52185	0.0155231	0.0413996
GSTP1	0.375033	0.00403702	0.0129246
GTPBP2	0.367099	2.53586e-05	0.000118031
GUSB	0.504034	3.14287e-05	0.000143094
GYS1	0.921891	2.29052e-13	2.61531e-12
GZMA	0.305063	8.39804e-05	0.000362592
GZMH	0.926048	4.91817e-09	3.48083e-08
HAGH	0.669847	4.01534e-06	2.0519e-05
HAO1	0.847349	0.000507758	0.001925
HARS1	0.879991	5.07355e-18	1.37315e-16
HBEGF	0.689516	6.13304e-14	7.62845e-13
HCLS1	1.28794	9.6938e-23	2.50157e-20
HDDC2	0.314078	9.75499e-05	0.000414445
HDGF	1.10892	2.16785e-08	1.46681e-07
HDGFL2	0.583771	3.60747e-08	2.34847e-07
HEG1	0.149132	0.00216093	0.00732762
HEXIM1	0.606988	4.05487e-12	3.87333e-11
HGF	0.266411	0.000161581	0.000663342
HGS	1.1428	4.71825e-10	3.74768e-09
HHEX	0.94708	3.65792e-17	8.83306e-16
HIP1R	0.361275	0.000911334	0.0033009
HJV	0.257862	0.00283993	0.0094171
HMBS	0.296805	0.00107201	0.00385899
HMGCL	0.336805	0.000662355	0.00246318
HMOX2	0.287779	0.00180125	0.0062161
HNMT	0.361742	0.0030781	0.0101321
HNRNPK	1.20344	3.16535e-14	4.11215e-13
HNRNPUL1	0.544199	6.14081e-08	3.91059e-07
HPCAL1	1.01976	6.73925e-16	1.20852e-14
HPSE	2.30296	7.23951e-20	3.99266e-18
HS1BP3	0.868437	6.32063e-13	6.66975e-12
HSBP1	1.04208	1.57474e-13	1.85603e-12
HSDL2	0.260133	0.00971036	0.0273758
HSPA1A	0.812666	1.37557e-18	4.41844e-17
HSPB1	1.43912	2.05369e-16	4.05605e-15
HSPG2	0.136119	0.00232712	0.00785472
HTRA2	0.571599	1.50273e-09	1.1234e-08
HYAL1	0.118201	0.0104433	0.0293235
ICA1	0.346455	0.000196951	0.000799568
ICAM1	0.169101	0.00406544	0.0129872
IFI30	0.417139	2.9427e-05	0.00013482
IFNL1	0.503958	0.00445138	0.0139427
IFNLR1	0.259867	0.00525979	0.016082
IFT20	0.218853	0.00051605	0.00195138
IGBP1	1.04103	2.94986e-14	3.8493e-13
IGFBP7	0.105518	0.0166622	0.043996
IGFBPL1	0.235026	0.000853612	0.00311661
IGSF3	0.263105	0.000104318	0.000440001
IGSF8	0.168153	0.000418777	0.00160641
IGSF9	0.775178	5.48957e-05	0.000243491
IKBKG	0.325473	1.7623e-05	8.48634e-05
IL10RB	0.127814	0.0184666	0.0479376
IL15RA	0.176347	0.0166448	0.0439899
IL17RB	0.27374	0.0187636	0.0485792
IL18	0.436731	1.24921e-06	6.82511e-06
IL18BP	0.165566	0.00714162	0.020875
IL18R1	0.27241	8.04486e-05	0.000348889
IL1B	0.623533	3.96358e-07	2.28511e-06
IL1R2	0.0943191	0.00819311	0.0236178
IL1RN	0.491099	1.81892e-05	8.74458e-05
IL20RB	-0.15793	0.0133096	0.0361898
IL7	0.873297	2.72898e-14	3.59316e-13
ILKAP	0.422859	0.000177082	0.000722918
IMMT	0.427057	0.00010678	0.0004478
IMPA1	0.387593	3.64936e-09	2.60808e-08
IMPACT	0.694774	5.22263e-10	4.12588e-09
INHBC	0.227757	0.0113776	0.0314632
INPP1	0.409527	7.83405e-07	4.38677e-06
INPP5D	0.45897	5.83934e-05	0.000256667
INPP5J	0.201114	0.00462847	0.0144386
INPPL1	0.748526	3.8638e-10	3.08576e-09
IPCEF1	1.07036	7.68752e-15	1.12353e-13
IQGAP2	0.803195	6.14109e-09	4.33455e-08
IRAK1	0.449221	1.69343e-09	1.24997e-08
IRAK4	1.34695	1.45705e-20	1.15107e-18
IST1	1.89395	5.52586e-22	9.50123e-20
ITGA11	-0.188765	0.00393263	0.0126458
ITGA5	0.213441	4.77107e-05	0.000212913
ITGA6	0.429228	9.77872e-08	6.10752e-07
ITGAL	0.249906	0.00415922	0.0132146
ITGB1BP1	0.617543	4.16305e-07	2.386e-06
ITGB1BP2	2.14095	1.40183e-20	1.13821e-18
ITGBL1	0.194451	0.00865344	0.0247253
JAM3	0.187921	0.00543224	0.0164543
JMJD1C	0.286752	0.000796189	0.00293106
JPT2	1.31322	1.2929e-20	1.07975e-18
KAZN	0.658531	1.41691e-11	1.28223e-10
KCTD5	0.416436	2.02778e-05	9.63771e-05
KHK	0.736356	6.52637e-08	4.12021e-07
KIF22	0.650436	8.85553e-05	0.000380099
KIFBP	1.94206	5.96425e-21	6.01156e-19
KLF4	0.238277	0.0194506	0.0498572
KRT18	0.66052	0.000129569	0.000536443
KRT8	0.410542	0.00634054	0.0188923
KYAT1	1.05101	4.47187e-17	1.02923e-15
KYNU	0.569628	6.7616e-09	4.73961e-08
L3HYPDH	1.00299	2.35279e-14	3.14028e-13
LACTB2	0.860857	1.03224e-18	3.47125e-17
LAG3	0.261482	0.00730267	0.0212819
LAMP1	0.129269	0.00650062	0.0192711
LAMTOR5	0.218501	0.00245321	0.00823275
LAP3	0.992501	1.80433e-10	1.50258e-09
LARP1	0.447108	0.000139806	0.000576381
LAT	1.96636	5.98371e-20	3.49808e-18
LAT2	0.812042	1.26494e-13	1.50915e-12
LATS1	1.36795	1.01624e-15	1.74485e-14
LBR	0.811418	1.03957e-11	9.55553e-11
LCAT	0.110655	0.0149824	0.0401777
LDLR	0.318582	0.00197154	0.00675594
LDLRAP1	0.839015	4.29081e-09	3.05159e-08
LEO1	0.1986	0.0082943	0.023886
LETM1	0.357722	0.000836638	0.00306069
LGALS1	0.253095	0.000290356	0.00113921
LGALS3BP	0.375062	5.42874e-05	0.000241158
LGALS4	0.39866	0.000459863	0.0017548
LGALS8	0.60933	7.22821e-13	7.60002e-12
LGALS9	0.215087	0.000283709	0.00111463
LGMN	0.296932	2.74209e-06	1.43384e-05
LHPP	0.714179	1.62428e-09	1.20502e-08
LIF	0.451087	0.00169827	0.00588158
LONP1	0.62378	3.69417e-07	2.14673e-06
LPL	-0.541262	1.30862e-05	6.37516e-05
LRCH4	0.615088	1.91181e-07	1.15221e-06
LRPAP1	0.24243	0.00284636	0.00942232
LRRC59	0.309384	3.08885e-07	1.813e-06
LSM1	0.441621	0.000342417	0.00133096
LXN	0.478354	0.000805927	0.00296318
LYAR	0.331558	0.0119416	0.0328056
LYN	0.945855	3.24459e-17	7.9697e-16
LZTFL1	1.13295	6.52034e-19	2.35296e-17
MAD1L1	0.439071	5.52382e-05	0.000244268
MAGED1	0.218483	0.00700165	0.0205274
MANF	2.29766	4.22e-21	4.56854e-19
MAP2	0.25976	0.00162848	0.00568024
MAP2K1	0.698418	3.09576e-11	2.70925e-10
MAP2K6	0.86667	4.14001e-13	4.53231e-12
MAP3K5	0.391886	0.000368387	0.00142622
MAP4K5	1.17756	1.90831e-18	5.87158e-17
MAPK9	0.372602	1.44103e-08	9.85282e-08
MAPKAPK2	0.690309	7.07699e-09	4.94881e-08
MARS1	0.686917	1.91196e-12	1.9009e-11
MAVS	0.681213	7.97187e-13	8.35189e-12
MAX	1.39981	1.14634e-12	1.16751e-11
MCEMP1	0.593906	4.3996e-06	2.24433e-05
MCFD2	0.31554	2.05608e-06	1.09471e-05
MCTS1	0.239805	2.65507e-06	1.39332e-05
MDH1	0.519721	6.78171e-12	6.37394e-11
MDK	0.264789	2.63558e-05	0.000122089
MDM1	0.172543	0.0112616	0.0312016
MECR	1.37878	2.89633e-17	7.17456e-16
MED18	0.701168	1.11308e-12	1.1376e-11
MENT	-0.128113	0.00494599	0.0151861
MESD	1.47764	4.84413e-19	1.91343e-17
METAP1D	1.1141	2.36805e-14	3.14627e-13
METAP2	1.04438	2.04802e-16	4.05605e-15
MGLL	1.64446	1.6401e-20	1.26158e-18
MGMT	2.0214	1.29151e-20	1.07975e-18
MICALL2	0.420224	9.02821e-05	0.000386942
MIF	1.05535	2.23654e-16	4.38752e-15
MINDY1	0.837374	1.18823e-09	9.04477e-09
MINK1	1.84126	3.21066e-19	1.3218e-17
MITD1	1.34281	7.51081e-17	1.63837e-15
MME	0.670601	1.13806e-05	5.56278e-05
MMP1	0.726366	0.000105791	0.000444291
MMP10	-0.271448	0.014515	0.0390315
MOCS2	0.332448	0.000124081	0.000514452
MPHOSPH8	0.679487	1.58966e-09	1.18234e-08
MPI	1.03186	1.20906e-16	2.50643e-15
MPIG6B	1.74526	2.74133e-21	3.48387e-19
MPO	0.296632	0.00492208	0.0151604
MPRIP	0.194194	0.0137647	0.0372883
MRI1	0.54562	4.04174e-07	2.32559e-06
MRPL24	0.277534	1.06944e-06	5.92042e-06
MRPL46	0.159932	0.00532821	0.0162402
MSR1	0.314446	0.00151598	0.00531251
MSRA	0.972402	1.74069e-18	5.41282e-17
MTDH	1.96375	2.30681e-18	6.7428e-17
MTHFD2	0.214233	0.00372881	0.0120568
MTHFSD	0.222113	0.0116889	0.0322023
MTIF3	1.7704	5.20523e-19	2.02341e-17
MTPN	0.386969	1.21755e-05	5.94141e-05
MTSS1	1.2357	5.5575e-14	6.94212e-13
MTSS2	0.611379	1.35609e-07	8.27524e-07
MTUS1	0.411494	0.00108385	0.003892
MVK	1.02175	1.10461e-09	8.43025e-09
MXRA8	-0.208911	0.00183734	0.00631828
MYCBP2	0.325007	0.00930968	0.0263308
MYDGF	1.24442	9.32524e-19	3.24496e-17
MYH9	0.534107	1.56684e-09	1.16834e-08
MYL4	0.479186	2.31286e-05	0.00010869
MZT1	0.369327	6.36902e-05	0.00027911
NAA10	0.474061	0.0105474	0.0295026
NAA80	0.819289	5.09797e-08	3.28949e-07
NACC1	0.232049	0.0090072	0.0255861
NAGA	0.268406	0.00154872	0.00541495
NAGK	0.679691	2.14623e-09	1.57229e-08
NAP1L4	0.661809	1.34736e-10	1.13825e-09
NAPRT	0.494808	8.67398e-09	6.03668e-08
NARS1	0.826803	3.97124e-18	1.10552e-16
NBN	0.468443	6.57524e-05	0.000287286
NCAN	-0.196789	0.00857505	0.0245428
NCF2	0.303502	0.0146905	0.0394671
NCK2	1.43975	1.99756e-19	9.17641e-18
NDUFB7	0.755563	4.21721e-15	6.42026e-14
NDUFS6	1.08566	3.39458e-07	1.98447e-06
NECAP2	0.441915	9.58962e-07	5.34933e-06
NEDD4L	0.333364	0.000121038	0.000503981
NEXN	1.35565	1.06153e-18	3.52598e-17
NFASC	0.156825	0.00696966	0.0204541
NFATC1	0.251202	2.66457e-05	0.000123041
NFATC3	0.465416	0.00121404	0.00432763
NFE2	0.689801	2.0437e-13	2.35186e-12
NFKB1	0.338759	0.00128656	0.00455831
NFKBIE	0.394606	0.000254659	0.00100863
NFU1	1.74203	4.12393e-19	1.65127e-17
NFX1	0.378093	3.07599e-05	0.000140486
NGRN	0.281659	1.94709e-06	1.04047e-05
NHLRC3	0.157849	0.00540682	0.0164284
NID2	0.313312	5.90457e-06	2.98084e-05
NIT1	0.885213	4.10379e-16	7.59201e-15
NIT2	1.24771	3.8548e-16	7.2228e-15
NMI	0.38108	0.00019426	0.000789737
NMNAT1	0.291251	0.00468704	0.0145592
NMT1	0.626007	5.84945e-08	3.73318e-07
NOMO1	0.19288	7.96078e-05	0.000345756
NPC2	0.210715	0.000255991	0.00101253
NPL	0.33713	0.000732633	0.00271074
NPM1	0.38204	0.00604936	0.0181357
NRGN	0.801987	6.13552e-12	5.80392e-11
NRP1	0.121131	0.0142398	0.0383976
NRP2	0.161262	0.00260543	0.0087136
NSFL1C	0.965875	1.08751e-14	1.5431e-13
NT5C	0.875992	1.90214e-12	1.8976e-11
NT5C1A	0.33196	1.03532e-05	5.08611e-05
NT5C3A	1.50808	3.0754e-19	1.29561e-17
NT5E	0.300306	0.00684516	0.0201698
NUB1	0.816988	4.54669e-15	6.85051e-14
NUCB2	0.220408	1.3522e-05	6.57651e-05
NUDC	0.761022	1.80838e-15	2.90434e-14
NUDT15	0.237587	0.00390258	0.0125631
NUDT16	1.26497	2.75827e-16	5.23534e-15
NUDT2	0.974491	8.4311e-14	1.03547e-12
NUDT5	0.797765	3.1363e-18	8.90039e-17
NUMB	0.98083	2.73717e-15	4.30148e-14
OCLN	0.43659	1.95041e-05	9.31546e-05
OGA	0.345081	1.08771e-06	6.00601e-06
OPHN1	0.639226	1.20503e-07	7.38426e-07
OSCAR	0.17746	0.00534606	0.0162607
OTUD6B	0.789153	2.3579e-16	4.56433e-15
OTUD7B	0.672561	1.08303e-14	1.5431e-13
OXCT1	0.232243	0.00464735	0.0144667
OXT	0.879579	0.00244897	0.00822799
P4HB	0.484067	4.17398e-07	2.38758e-06
PACS2	0.594808	7.13154e-10	5.50013e-09
PAFAH2	0.406873	5.52299e-05	0.000244268
PAG1	0.28885	0.000103048	0.000435275
PAGR1	0.194877	0.0111618	0.0309839
PAIP2B	0.226557	0.0173012	0.0453821
PAK4	0.47813	0.000247142	0.000981516
PALM2	0.401809	2.41768e-05	0.00011307
PARK7	0.856536	7.01041e-18	1.84607e-16
PARP1	0.451988	0.000335294	0.00130501
PAXX	0.327801	7.60659e-06	3.79421e-05
PBLD	0.433306	0.000854056	0.00311661
PCBD1	0.382837	0.00110966	0.00397981
PCBP2	0.71369	7.78519e-12	7.29363e-11
PCDH12	0.12532	0.00542435	0.0164475
PCYT2	1.25929	1.12976e-19	5.69362e-18
PDAP1	1.42206	3.96805e-14	5.06489e-13
PDCD1	0.242249	0.00677888	0.0200351
PDCD5	0.802621	7.61889e-15	1.1191e-13
PDE5A	0.808535	2.67948e-15	4.23358e-14
PDGFA	1.35106	2.6536e-18	7.67968e-17
PDGFB	2.08159	3.36011e-18	9.44385e-17
PDIA4	0.690038	3.63424e-15	5.62057e-14
PDLIM5	1.01217	4.58942e-16	8.43702e-15
PDLIM7	1.71057	2.12414e-19	9.55211e-18
PDP1	0.648665	0.000208869	0.00084443
PDZD2	0.328955	2.79829e-05	0.000128607
PDZK1	0.534847	1.99298e-05	9.50191e-05
PEBP1	0.905307	8.99054e-18	2.30521e-16
PECAM1	0.12322	0.00409746	0.0130609
PER3	0.573583	0.0015176	0.00531251
PF4	1.32781	4.00572e-16	7.45778e-15
PFDN2	0.34582	0.000241701	0.000963837
PFKFB2	0.493176	5.94888e-05	0.00026109
PGD	0.685365	2.8245e-13	3.17539e-12
PGM2	0.34667	0.00323375	0.0105494
PGR	0.300351	0.0189987	0.0490143
PHACTR2	1.09071	1.29507e-10	1.10043e-09
PHLDB1	0.251812	0.00198165	0.00678263
PHYKPL	0.307142	0.000557594	0.00209492
PIBF1	0.597479	2.51887e-05	0.000117431
PIGR	0.171065	0.00696462	0.0204541
PIK3AP1	0.431336	0.00133929	0.00472796
PIKFYVE	0.176571	0.0153285	0.0409928
PKLR	0.624981	5.51065e-07	3.12163e-06
PKN3	0.33516	0.00889144	0.0253064
PLA2G15	0.154273	0.00439064	0.013785
PLA2G4A	1.07398	6.40364e-18	1.71723e-16
PLAT	0.342323	0.000836562	0.00306069
PLCB2	1.46339	9.96809e-15	1.43531e-13
PLEKHO1	0.411158	6.74944e-07	3.80127e-06
PLIN3	0.297288	1.08901e-06	6.00601e-06
PLPBP	0.90617	1.88303e-16	3.76994e-15
PLSCR3	0.311898	1.17232e-07	7.2213e-07
PLXNA4	0.588131	3.80055e-14	4.87237e-13
PLXNB2	0.129876	0.00533826	0.0162539
PLXNB3	0.217263	4.91691e-07	2.80159e-06
PMM2	0.180643	0.0185448	0.048098
PMVK	2.49359	1.69303e-18	5.32121e-17
PNMA1	0.457127	6.78673e-08	4.27534e-07
PNMA2	0.227472	0.00602424	0.0180789
PNPT1	0.354731	0.0174835	0.0457513
POLR2F	0.274207	0.000219381	0.000882051
PON2	0.219289	0.00402291	0.0128936
PON3	-0.154351	0.00644176	0.0191354
PPBP	1.97143	1.33752e-18	4.34396e-17
PPCDC	0.491775	1.36939e-09	1.03698e-08
PPIB	1.39991	5.48277e-22	9.50123e-20
PPIF	0.616903	1.39613e-08	9.57957e-08
PPL	0.184549	0.0189416	0.0489535
PPM1A	0.16673	0.00169777	0.00588158
PPM1B	0.303257	0.0134123	0.0364012
PPM1F	0.445984	8.17433e-12	7.60942e-11
PPME1	0.871828	4.904e-10	3.88466e-09
PPP1CC	0.597589	6.25037e-08	3.97171e-07
PPP1R12A	1.61588	2.71516e-20	1.76365e-18
PPP1R14A	1.01351	3.52942e-10	2.84201e-09
PPP1R2	0.82838	8.88161e-16	1.54529e-14
PPP1R9B	1.62433	1.95997e-20	1.39731e-18
PPP2R5A	1.5069	1.36345e-13	1.62007e-12
PPP3R1	0.346514	9.57909e-06	4.73768e-05
PRAP1	0.230018	0.000948989	0.00343304
PRCP	0.223743	0.000305413	0.00119348
PRDX2	0.330536	0.000214192	0.000862373
PRDX3	1.02546	2.55713e-13	2.89709e-12
PRDX5	1.35715	5.49301e-21	5.73431e-19
PRDX6	0.440361	1.87704e-05	8.99439e-05
PRKAR1A	1.5587	5.48261e-17	1.252e-15
PRKAR2A	0.892013	2.67328e-12	2.62215e-11
PRKG1	2.1405	1.03318e-18	3.47125e-17
PRKRA	0.275465	0.00811295	0.0234098
PRSS8	0.245159	0.00425482	0.0134744
PRTFDC1	1.7663	5.26194e-13	5.61337e-12
PSAP	0.209182	0.000471366	0.00179401
PSIP1	0.487597	9.60405e-06	4.742e-05
PSMD1	0.59882	8.91306e-07	4.98143e-06
PSMD9	0.408788	0.00021409	0.000862373
PSME1	0.551934	1.02227e-11	9.42616e-11
PSME2	0.505404	2.12229e-09	1.55866e-08
PSMG3	0.613098	9.92793e-09	6.87662e-08
PSMG4	0.650987	1.58226e-07	9.57548e-07
PSRC1	0.60822	1.24635e-11	1.13846e-10
PSTPIP2	1.73925	5.81822e-17	1.30821e-15
PTEN	0.539767	6.18809e-06	3.11322e-05
PTGDS	0.117097	0.018963	0.0489653
PTGES2	0.464902	2.81238e-05	0.000129051
PTGR1	0.587201	0.000299909	0.00117354
PTN	0.332114	0.00381893	0.0123144
PTP4A3	0.405138	2.38625e-05	0.000111779
PTPN1	0.556968	2.89816e-09	2.10207e-08
PTPN6	1.86225	4.45333e-20	2.71189e-18
PTPRK	0.111508	0.0104149	0.0292717
PTPRM	0.159442	0.000343621	0.00133387
PTRHD1	0.972056	7.52759e-18	1.96457e-16
PTS	0.737208	4.15746e-07	2.386e-06
PVALB	1.2115	2.64242e-10	2.15148e-09
PXN	0.27358	0.00855064	0.0245035
QDPR	0.693942	3.44422e-14	4.43501e-13
RAB10	0.380562	2.9344e-08	1.95382e-07
RAB11FIP3	1.42952	6.93373e-20	3.95119e-18
RAB27B	1.91505	4.07351e-20	2.53338e-18
RAB2B	0.457837	1.94479e-09	1.43189e-08
RAB37	0.615171	0.00340419	0.0110684
RABEP1	0.555348	5.16923e-08	3.32812e-07
RABGAP1L	0.524954	7.93042e-06	3.949e-05
RAD23B	0.850199	1.35045e-15	2.26859e-14
RALB	0.240974	0.002493	0.00835669
RALY	0.399877	0.000309192	0.00120664
RANBP1	0.710873	2.94895e-07	1.73436e-06
RAPGEF2	0.530723	1.52516e-07	9.24902e-07
RARRES2	0.194855	0.00467276	0.0145303
RBKS	0.669776	1.36726e-10	1.15173e-09
RBM17	0.638339	1.71173e-11	1.53478e-10
RBM19	0.226728	0.0124545	0.034023
RBP2	0.523446	0.00166974	0.00579651
RBP5	0.471605	1.90525e-05	9.11464e-05
RBP7	0.257293	0.00209872	0.0071415
RBPMS2	1.64232	7.57052e-20	4.02339e-18
RCC1	0.286696	0.0057668	0.0173598
REEP4	0.295513	1.7525e-05	8.45304e-05
REG3G	-0.366221	0.003059	0.0100806
RELT	0.126278	0.0159723	0.0424815
REPS1	0.318977	0.0132943	0.0361817
RGCC	1.31984	1.62446e-18	5.1612e-17
RGS10	1.02651	1.92443e-14	2.61626e-13
RHOC	1.71459	4.29976e-18	1.18568e-16
RIDA	0.636619	1.63639e-06	8.8088e-06
RILP	0.800006	1.6594e-11	1.49244e-10
RILPL2	1.49163	6.83002e-21	6.25439e-19
RLN1	-0.510515	0.0104876	0.0294197
RNASE3	0.509747	0.0157543	0.0419396
RNASE4	0.138285	0.002086	0.00710649
RNASE6	0.129238	0.00834814	0.0240173
RNASEH2A	0.401355	1.76704e-06	9.45981e-06
RNF41	0.484412	0.00164871	0.00574395
RNF43	0.310755	0.00776436	0.0225599
RNF5	0.466485	6.34325e-09	4.45705e-08
RP2	0.42439	1.61626e-08	1.10124e-07
RPE	0.450249	9.70741e-05	0.000413024
RPL14	0.409962	2.3291e-07	1.38373e-06
RRAS	0.738892	2.26027e-06	1.19688e-05
RRM2	0.421261	0.00329799	0.0107469
RRM2B	0.638447	3.2258e-08	2.13326e-07
RTN4IP1	1.27124	2.55225e-16	4.90805e-15
RTN4R	0.185765	0.0107839	0.0300489
RWDD1	1.13243	6.41621e-23	1.87546e-20
S100A11	0.150711	0.0190465	0.0490511
S100A13	0.141357	0.0157067	0.0418511
S100A4	0.571719	2.49772e-09	1.82066e-08
SAMD9L	0.808437	3.67481e-15	5.65341e-14
SARG	1.29935	1.35001e-15	2.26859e-14
SART1	0.340044	0.00795524	0.0230229
SCAMP3	0.781263	5.58411e-17	1.2653e-15
SCARF1	0.198834	0.000401925	0.00154379
SCLY	0.481501	3.59409e-05	0.000162877
SCP2	0.346376	0.00242547	0.00815838
SCPEP1	0.531732	5.07803e-07	2.88776e-06
SCRG1	0.172007	0.00270877	0.00902819
SCRN1	0.904711	9.59458e-17	2.04827e-15
SDC4	1.00437	2.19118e-13	2.51169e-12
SDCCAG8	0.466673	5.33901e-06	2.70936e-05
SDHB	0.565333	2.57348e-06	1.35537e-05
SEC31A	0.840294	4.21012e-14	5.32735e-13
SELE	0.235879	0.0139454	0.0376541
SELP	0.409621	2.12159e-07	1.26818e-06
SELPLG	0.15335	8.3964e-05	0.000362592
SEMA3F	0.132737	0.00472785	0.0146704
SEMA7A	0.167447	0.00318767	0.0104223
SEPTIN8	0.282885	9.95414e-05	0.00042168
SEPTIN9	0.262751	2.96068e-05	0.000135432
SERPINB1	0.745848	1.00308e-10	8.62357e-10
SERPINB6	0.475047	1.73142e-11	1.54769e-10
SERPINB8	0.31185	0.00907389	0.0257505
SERPINB9	0.533325	8.49543e-16	1.48695e-14
SERPIND1	0.151131	0.0123334	0.0337553
SERPINE1	1.43873	2.96962e-15	4.64181e-14
SERPINE2	0.661311	1.21306e-13	1.45916e-12
SERPINF1	0.0955591	0.00284156	0.0094171
SERPINH1	1.76609	8.23539e-16	1.45891e-14
SETMAR	0.200659	0.00474945	0.0146906
SF3B4	1.14396	1.04457e-13	1.26693e-12
SGSH	0.380018	9.82866e-05	0.000416969
SH2B3	0.619069	0.00270243	0.00901736
SH2D1A	0.544821	2.21115e-08	1.49266e-07
SH3BP1	0.522192	6.3277e-08	4.00344e-07
SH3GLB2	0.664761	3.06895e-06	1.59052e-05
SHBG	-0.273538	0.0063729	0.0189694
SHMT1	1.38642	2.77605e-13	3.13297e-12
SIAE	0.436875	9.56178e-14	1.16454e-12
SIGLEC7	0.145787	0.00581919	0.0174995
SIGLEC8	0.272432	0.00449896	0.0140647
SIRT2	1.35723	1.42485e-21	1.98325e-19
SIT1	0.193468	0.00924941	0.0261977
SKAP1	0.382129	0.00129301	0.00457562
SKAP2	1.91481	1.35873e-21	1.98325e-19
SLA2	1.40902	5.86882e-13	6.21542e-12
SLAMF6	0.181692	0.0164335	0.0434706
SLAMF8	0.330945	0.00128636	0.00455831
SLC13A1	0.285301	0.000859553	0.00312886
SLC16A1	0.257601	0.0115847	0.0319756
SLC27A4	0.5824	7.24146e-06	3.62445e-05
SLC4A1	0.395986	0.00421001	0.0133614
SLC9A3R1	0.965384	2.66421e-16	5.08986e-15
SLC9A3R2	0.201437	0.0143232	0.0385868
SMAD2	0.308107	3.76483e-06	1.93403e-05
SMAD3	0.52561	8.29546e-10	6.36421e-09
SMARCA2	0.41496	0.0144659	0.0389355
SMNDC1	0.512989	5.59464e-05	0.000246653
SMOC1	0.155711	0.0118009	0.0324802
SMTN	0.383335	1.38919e-05	6.74519e-05
SNAP23	1.65142	3.20786e-22	6.25105e-20
SNAP29	1.63962	1.02699e-22	2.50157e-20
SNAPIN	0.224092	0.0135841	0.0368334
SNCA	1.43467	2.48027e-11	2.18368e-10
SNRPB2	0.380655	0.00162451	0.00567316
SNX15	0.649389	1.69377e-10	1.41454e-09
SNX5	0.178449	0.000101303	0.000428523
SNX9	0.676786	1.72134e-15	2.77983e-14
SOD1	0.710539	5.20128e-14	6.52505e-13
SOD2	0.175383	0.0173114	0.0453821
SORD	0.929632	3.35549e-08	2.20903e-07
SORT1	0.280835	1.05797e-06	5.86803e-06
SPARC	1.00405	1.59723e-14	2.20222e-13
SPART	0.702492	4.08155e-14	5.18712e-13
SPRY2	1.2274	1.66187e-13	1.94305e-12
SRC	1.7357	7.4083e-20	4.01009e-18
SRP14	0.599489	2.7247e-09	1.98117e-08
SRPK2	0.379988	2.06219e-07	1.2352e-06
SSBP1	0.185634	0.0155011	0.0413788
SSC5D	0.232177	0.00433459	0.0136677
SSH3	0.110876	0.0180456	0.0470959
SSNA1	0.650285	1.88736e-10	1.56726e-09
ST13	0.666986	6.86284e-10	5.3069e-09
ST6GAL1	0.168138	0.00318347	0.0104223
STAB2	0.15331	0.00543919	0.0164584
STAM	0.249699	0.00133103	0.00470448
STAMBP	0.614137	9.66223e-13	9.97976e-12
STAT2	0.38586	1.4381e-06	7.79884e-06
STAT5B	1.67811	4.00248e-23	1.39253e-20
STIP1	0.794887	7.60915e-15	1.1191e-13
STK11	0.660444	2.75143e-12	2.68977e-11
STK24	0.252938	0.0118302	0.0325302
STK4	0.944826	5.80299e-16	1.05355e-14
STX4	0.478691	2.21274e-12	2.17772e-11
STX5	0.163054	0.00807235	0.0233157
STX7	0.373731	0.000208069	0.000842364
STX8	0.240716	0.00177219	0.00612308
STXBP1	1.15073	6.66255e-12	6.28214e-11
STXBP3	0.747152	8.90675e-13	9.2919e-12
SUGP1	0.230988	0.00181692	0.00626282
SUGT1	0.948778	6.36008e-15	9.48495e-14
SULT1A1	1.38558	3.75021e-17	8.83306e-16
SULT2A1	0.737821	0.0051632	0.0158032
SUMF1	-0.25908	0.0188266	0.0486991
SUMF2	0.433914	5.81937e-06	2.94291e-05
SUOX	0.581376	9.69996e-06	4.78128e-05
SUSD1	0.726146	1.1113e-13	1.34229e-12
SWAP70	0.334313	3.98962e-05	0.000179964
SYAP1	0.677653	1.93333e-14	2.61626e-13
SYTL4	0.62253	2.62524e-08	1.75196e-07
TAB2	0.632766	1.13233e-08	7.8061e-08
TACC3	1.49532	2.47823e-19	1.08117e-17
TADA3	0.348664	0.000158636	0.000652171
TALDO1	0.568118	5.72366e-11	4.96447e-10
TARBP2	0.706228	3.56245e-10	2.86072e-09
TARS1	0.542816	1.67058e-13	1.94546e-12
TAX1BP1	0.243267	0.0030406	0.0100312
TBC1D17	0.278226	0.00436502	0.0137489
TBC1D23	0.867765	2.06758e-12	2.04866e-11
TBC1D5	0.324294	0.00290054	0.0095908
TBCA	1.2816	1.87308e-19	8.97542e-18
TBCB	1.51523	1.77545e-20	1.33068e-18
TBCC	0.988808	5.42334e-16	9.90776e-15
TBL1X	0.633525	3.02952e-08	2.01257e-07
TCOF1	0.27374	0.000619528	0.00231459
TDO2	0.296738	0.0183034	0.0477261
TDRKH	0.676429	1.4728e-09	1.10668e-08
TF	0.122142	0.00646765	0.0191928
TFF1	0.366555	0.00848361	0.0243352
TFPI	0.191812	0.000214166	0.000862373
TGFA	0.152011	0.0160275	0.0425894
TGFB1	0.257447	3.84951e-06	1.97406e-05
TGFBI	0.167737	0.000189227	0.000770348
TGM2	0.517317	2.51896e-05	0.000117431
THOP1	0.299204	2.25272e-05	0.000106034
THPO	0.17382	0.00726909	0.0212051
THTPA	0.668078	5.2589e-10	4.14333e-09
TIA1	1.33502	2.19491e-14	2.94299e-13
TIE1	0.179417	0.0183672	0.0477692
TIGIT	0.197852	0.00600936	0.0180528
TIMM10	0.195766	8.174e-06	4.06337e-05
TIMM8A	0.541045	1.45873e-10	1.22174e-09
TIMP1	0.19563	9.35846e-05	0.000400509
TIMP3	0.749469	5.39612e-10	4.24001e-09
TJAP1	0.457355	1.48551e-09	1.11337e-08
TMCO5A	0.296388	0.00781013	0.0226703
TMED8	1.29822	2.3186e-19	1.02686e-17
TMEM106A	1.05316	8.02636e-15	1.16722e-13
TMSB10	0.82827	2.94722e-13	3.30066e-12
TNFAIP2	0.186256	0.00527674	0.016117
TNFAIP8	0.629013	0.000349031	0.00135307
TNFAIP8L2	0.872728	1.2261e-13	1.4688e-12
TNFRSF11A	0.178169	0.0163607	0.0433174
TNFRSF14	0.217928	6.37877e-05	0.000279119
TNFRSF6B	0.298923	0.00413667	0.0131572
TNFSF13	0.148549	0.0106334	0.0297146
TNFSF13B	0.152651	0.0149043	0.0400049
TNFSF14	0.430738	2.28102e-07	1.35793e-06
TNIP1	0.523551	2.00312e-07	1.20228e-06
TOM1L2	0.830538	6.28815e-08	3.98704e-07
TOMM20	0.635774	9.60019e-17	2.04827e-15
TOP2B	0.663224	2.90517e-06	1.511e-05
TP53	0.404311	0.00411858	0.0131139
TP53BP1	0.331289	0.00213068	0.00724183
TP53I3	0.649078	2.84114e-12	2.75902e-11
TPD52L2	1.98665	2.27989e-16	4.44275e-15
TPK1	0.152351	0.00996448	0.0280599
TPMT	0.749571	2.39704e-08	1.6107e-07
TPP1	0.310774	0.000245442	0.000976092
TPR	0.513665	2.11688e-05	0.000100286
TRAF2	0.332515	0.00112728	0.00403308
TRAF3	0.139213	0.00750599	0.0218309
TRDMT1	0.560624	0.000556895	0.00209492
TREM2	0.3063	0.00931444	0.0263308
TREML1	0.695891	1.36841e-12	1.37468e-11
TRIAP1	0.816201	1.6341e-15	2.68305e-14
TRIM21	0.514159	2.83932e-06	1.47938e-05
TRIM25	0.370118	0.000470691	0.00179378
TRIM5	0.260269	0.000620023	0.00231459
TRIM58	0.497366	0.000118934	0.000495927
TSC22D1	0.34268	0.0168428	0.0443927
TSNAX	0.444968	1.01885e-06	5.66181e-06
TSPAN8	0.504117	0.00462725	0.0144386
TSPYL1	0.287	2.32589e-05	0.000109126
TST	0.31715	0.00310461	0.0101964
TTF2	0.471192	2.69351e-06	1.41096e-05
TWF2	1.26746	7.02915e-20	3.95119e-18
TXLNA	0.760887	1.39846e-13	1.65494e-12
TXN	0.504564	3.87754e-11	3.3833e-10
TXNDC5	0.463516	2.2222e-10	1.82972e-09
TXNDC9	0.422809	1.4427e-08	9.85282e-08
TXNRD1	0.426041	1.44e-09	1.08763e-08
TYMP	1.02881	1.02076e-15	1.74485e-14
UBAC1	0.313186	1.99595e-05	9.50191e-05
UBE2B	0.245149	5.3562e-05	0.000238661
UBE2L6	0.718547	3.49722e-12	3.37372e-11
UBE2Z	0.399804	0.0002225	0.000892136
UBXN1	0.839477	1.20207e-14	1.68118e-13
UFD1	2.16341	7.31853e-16	1.30439e-14
UPB1	0.839474	2.56048e-05	0.000118798
UROD	0.828169	5.65661e-13	6.01246e-12
UROS	0.321063	0.0132765	0.0361671
USO1	1.55929	4.65213e-14	5.86128e-13
USP25	0.535914	6.15408e-09	4.33455e-08
USP28	0.194138	0.00547072	0.0165366
USP8	1.05736	6.80518e-17	1.4956e-15
VAMP8	0.708147	3.89057e-09	2.77369e-08
VASH1	1.18738	1.64306e-15	2.68305e-14
VASP	1.02971	8.76514e-18	2.2673e-16
VAV3	0.757658	8.16432e-08	5.1211e-07
VEGFA	0.244329	2.02319e-06	1.07916e-05
VEGFC	0.40358	2.87636e-10	2.32898e-09
VIM	0.376594	0.00401655	0.012891
VNN1	0.461809	7.78593e-05	0.000338665
VPS28	0.506973	1.99617e-07	1.20058e-06
VPS37A	0.708377	1.54761e-11	1.3962e-10
VPS4B	0.571611	3.66081e-06	1.88722e-05
VPS53	0.464262	2.80954e-14	3.68264e-13
VSIR	0.463246	3.191e-09	2.30304e-08
VTA1	1.29344	6.84709e-21	6.25439e-19
VTI1A	0.501354	1.0087e-11	9.33047e-11
VWA1	0.201979	0.0162766	0.043173
WAS	1.19562	2.35441e-07	1.39593e-06
WASF1	0.377614	1.18509e-07	7.27734e-07
WASF3	2.35968	8.33197e-16	1.46713e-14
WASHC3	0.509546	9.30698e-09	6.46183e-08
WDR46	0.270474	0.00426357	0.0134789
WFDC12	0.306713	0.00481904	0.0148744
WFIKKN2	-0.181406	0.00722869	0.0211083
WWP2	0.191862	0.00689992	0.0202902
XIAP	0.282634	1.14653e-06	6.29865e-06
XRCC4	0.191345	0.0095951	0.027098
YAP1	0.173602	0.00476922	0.0147362
YARS1	2.9343	1.99628e-23	8.33591e-21
YES1	0.946924	5.78389e-19	2.16748e-17
YJU2	0.307781	0.000118016	0.000492799
YOD1	0.69216	6.08255e-06	3.0654e-05
YTHDF3	1.3005	1.61172e-14	2.21177e-13
YWHAQ	0.796752	3.69971e-15	5.66192e-14
ZBP1	0.203776	0.00444181	0.0139307
ZBTB16	0.37086	1.47272e-06	7.97176e-06
ZBTB17	0.376909	0.000198477	0.000804644
ZFYVE19	1.28815	3.54018e-17	8.62328e-16
ZHX2	0.258224	0.000778101	0.00286808
ZNRD2	0.341323	0.0006296	0.00234735

## Sheet: Table S4
Table S4. Gene Ontology enrichment analysis using BiNGO based on proteins differing HC-like and at-risk HIV groups
SUID	adjustedPValue_all_genes	description_all_genes	N_all_genes	name	nn_all_genes	nodeFillColor_all_genes	nodeFontSize_all_genes	nodeSize_all_genes	nodeType_all_genes	Pathway	pValue_all_genes	selected	shared name	X_all_genes	xx_all_genes
1583863	3.2722e-22	response to chemical stimulus	14261	42221	1459	21.4852	14	23.9165	ellipse		8.7305e-26	FALSE	42221	565	143
1584291	2.7814e-19	positive regulation of cellular process	14261	48522	2002	18.5557	14	25.8457	ellipse		1.4842e-22	FALSE	48522	565	167
1583903	1.6483e-18	response to stress	14261	6950	1768	17.783	14	24.6577	ellipse	response to stress	1.3194e-21	FALSE	6950	565	152
1583842	2.2228e-18	positive regulation of biological process	14261	48518	2205	17.6531	14	26.4575	ellipse		2.3722e-21	FALSE	48518	565	175
1583897	3.6469e-17	immune system process	14261	2376	947	16.4381	14	20	ellipse		4.8651e-20	FALSE	2376	565	100
1584011	6.7204e-17	cellular process	14261	9987	9335	16.1726	14	43.1277	ellipse		1.0758e-19	FALSE	9987	565	465
1585135	1.2366e-16	regulation of programmed cell death	14261	43067	859	15.9078	14	19.2873	ellipse	regulation of programmed cell death	2.3095e-19	FALSE	43067	565	93
1584652	1.3353e-16	response to stimulus	14261	50896	3622	15.8744	14	30.9192	ellipse		2.8501e-19	FALSE	50896	565	239
1583885	1.541e-16	regulation of cell death	14261	10941	866	15.8122	14	19.2873	ellipse	regulation of cell death	4.0078e-19	FALSE	10941	565	93
1585156	1.541e-16	regulation of apoptosis	14261	42981	851	15.8122	14	19.1833	ellipse	regulation of apoptosis	4.1116e-19	FALSE	42981	565	92
1584985	8.1698e-16	regulation of protein metabolic process	14261	51246	635	15.0878	14	17.4356	ellipse	regulation of protein metabolic process	2.3978e-18	FALSE	51246	565	76
1584042	1.6537e-15	regulation of cellular protein metabolic process	14261	32268	559	14.7815	14	16.7332	ellipse	regulation of cellular protein metabolic process	5.2948e-18	FALSE	32268	565	70
1584155	9.2158e-15	negative regulation of biological process	14261	48519	2021	14.0355	14	24.8998	ellipse		3.1965e-17	FALSE	48519	565	155
1583909	1.4577e-14	response to organic substance	14261	10033	869	13.8363	14	18.868	ellipse		5.4448e-17	FALSE	10033	565	89
1585849	9.0223e-14	regulation of cell proliferation	14261	42127	848	13.0447	14	18.5472	ellipse		3.6108e-16	FALSE	42127	565	86
1583904	1.5489e-13	response to wounding	14261	9611	540	12.81	14	16.1245	ellipse		6.6123e-16	FALSE	9611	565	65
1583928	4.4886e-13	negative regulation of cellular process	14261	48523	1845	12.3479	14	23.7487	ellipse		2.037e-15	FALSE	48523	565	141
1584148	4.4886e-13	negative regulation of cell death	14261	60548	389	12.3479	14	14.5602	ellipse	negative regulation of cell death	2.2754e-15	FALSE	60548	565	53
1585244	4.4886e-13	negative regulation of apoptosis	14261	43066	376	12.3479	14	14.4222	ellipse	negative regulation of apoptosis	2.2694e-15	FALSE	43066	565	52
1585625	4.6846e-13	regulation of phosphorus metabolic process	14261	51174	541	12.3293	14	16	ellipse		2.6248e-15	FALSE	51174	565	64
1585626	4.6846e-13	regulation of phosphate metabolic process	14261	19220	541	12.3293	14	16	ellipse		2.6248e-15	FALSE	19220	565	64
1584106	6.4381e-13	regulation of phosphorylation	14261	42325	517	12.1912	14	15.748	ellipse		3.9207e-15	FALSE	42325	565	62
1584149	6.4381e-13	negative regulation of programmed cell death	14261	43069	381	12.1912	14	14.4222	ellipse		3.9508e-15	FALSE	43069	565	52
1584370	2.6448e-12	regulation of signaling process	14261	23051	776	11.5776	14	17.6635	ellipse		1.6935e-14	FALSE	23051	565	78
1583869	2.7336e-12	cellular metabolic process	14261	44237	4984	11.5633	14	33.7046	ellipse	cellular metabolic process	1.8234e-14	FALSE	44237	565	284
1584701	5.1881e-12	regulation of signal transduction	14261	9966	771	11.285	14	17.5499	ellipse		3.599e-14	FALSE	9966	565	77
1584107	5.8785e-12	regulation of protein amino acid phosphorylation	14261	1932	217	11.2307	14	12.1655	ellipse		4.2348e-14	FALSE	1932	565	37
1583840	6.7873e-12	regulation of biological process	14261	50789	6540	11.1683	14	37.2022	ellipse		5.0706e-14	FALSE	50789	565	346
1583839	7.1789e-12	biological regulation	14261	65007	6927	11.1439	14	38	ellipse		5.5547e-14	FALSE	65007	565	361
1584528	7.4976e-12	metabolic process	14261	8152	5946	11.1251	14	35.8887	ellipse	metabolic process	6.0013e-14	FALSE	8152	565	322
1584301	1.009e-11	regulation of immune system process	14261	2682	424	10.9961	14	14.5602	ellipse		8.3451e-14	FALSE	2682	565	53
1583900	1.0629e-11	regulation of response to stimulus	14261	48583	524	10.9735	14	15.4919	ellipse		9.075e-14	FALSE	48583	565	60
1584612	1.0918e-11	signaling	14261	23052	3123	10.9619	14	28.2135	ellipse		9.6126e-14	FALSE	23052	565	199
1584867	1.4145e-11	regulation of cell activation	14261	50865	191	10.8494	14	11.6619	ellipse		1.2832e-13	FALSE	50865	565	34
1585137	1.5382e-11	immune response	14261	6955	619	10.813	14	16.2481	ellipse		1.4364e-13	FALSE	6955	565	66
1584921	2.2868e-11	regulation of protein modification process	14261	31399	366	10.6408	14	13.8564	ellipse		2.1965e-13	FALSE	31399	565	48
1585746	4.2547e-11	signal transduction	14261	7165	1873	10.3711	14	23.3238	ellipse		4.2002e-13	FALSE	7165	565	136
1584229	4.4863e-11	signaling process	14261	23046	2152	10.3481	14	24.4949	ellipse		4.6683e-13	FALSE	23046	565	150
1585396	4.4863e-11	signal transmission	14261	23060	2152	10.3481	14	24.4949	ellipse		4.6683e-13	FALSE	23060	565	150
1584029	5.6929e-11	regulation of cellular process	14261	50794	6210	10.2447	14	36.2767	ellipse		6.0757e-13	FALSE	50794	565	329
1583836	6.4309e-11	regulation of biological quality	14261	65008	1541	10.1917	14	21.7256	ellipse		7.0348e-13	FALSE	65008	565	118
1584338	1.2091e-10	cellular response to chemical stimulus	14261	70887	398	9.91755	14	14	ellipse		1.3549e-12	FALSE	70887	565	49
1583830	2.1693e-10	regulation of intracellular protein kinase cascade	14261	10627	323	9.66367	14	13.1149	ellipse		2.4888e-12	FALSE	10627	565	43
1583979	2.7449e-10	regulation of localization	14261	32879	726	9.56147	14	16.7332	ellipse		3.2224e-12	FALSE	32879	565	70
1584345	2.7787e-10	response to inorganic substance	14261	10035	237	9.55616	14	12	ellipse		3.3362e-12	FALSE	10035	565	36
1585221	3.0287e-10	cell activation	14261	1775	275	9.51874	14	12.49	ellipse		3.7172e-12	FALSE	1775	565	39
1583917	4.9182e-10	catabolic process	14261	9056	1006	9.3082	14	18.5472	ellipse		6.1674e-12	FALSE	9056	565	86
1583851	5.3299e-10	small molecule metabolic process	14261	44281	1368	9.27328	14	20.5913	ellipse		6.8259e-12	FALSE	44281	565	106
1584327	9.1109e-10	regulation of signaling pathway	14261	35466	1001	9.04044	14	18.4391	ellipse		1.1911e-11	FALSE	35466	565	85
1583857	1.3035e-09	response to hormone stimulus	14261	9725	441	8.88489	14	14.1421	ellipse		1.7389e-11	FALSE	9725	565	50
1584385	1.3091e-09	regulation of leukocyte activation	14261	2694	179	8.88302	14	10.9545	ellipse		1.7814e-11	FALSE	2694	565	30
1584768	1.3249e-09	regulation of lymphocyte activation	14261	51249	157	8.87783	14	10.583	ellipse		1.8381e-11	FALSE	51249	565	28
1584548	1.6186e-09	positive regulation of cell proliferation	14261	8284	459	8.79086	14	14.2829	ellipse		2.2889e-11	FALSE	8284	565	51
1583997	2.772e-09	regulation of molecular function	14261	65009	1060	8.55721	14	18.6548	ellipse		3.9938e-11	FALSE	65009	565	87
1584002	3.4918e-09	positive regulation of cell activation	14261	50867	121	8.45695	14	9.79796	ellipse		5.1241e-11	FALSE	50867	565	24
1586329	3.8129e-09	anti-apoptosis	14261	6916	199	8.41875	14	11.1355	ellipse		5.6969e-11	FALSE	6916	565	31
1584492	4.5533e-09	cellular catabolic process	14261	44248	776	8.34168	14	16.7332	ellipse		6.9247e-11	FALSE	44248	565	70
1584444	5.7944e-09	positive regulation of immune system process	14261	2684	265	8.23699	14	12	ellipse		8.9667e-11	FALSE	2684	565	36
1584245	6.3571e-09	response to endogenous stimulus	14261	9719	493	8.19674	14	14.4222	ellipse		1.0007e-10	FALSE	9719	565	52
1584797	6.4689e-09	regulation of cell communication	14261	10646	1152	8.18917	14	19.0788	ellipse		1.0356e-10	FALSE	10646	565	91
1584282	6.5724e-09	positive regulation of lymphocyte activation	14261	51251	105	8.18228	14	9.38083	ellipse		1.0697e-10	FALSE	51251	565	22
1584003	7.9051e-09	positive regulation of leukocyte activation	14261	2696	116	8.10209	14	9.59166	ellipse		1.3077e-10	FALSE	2696	565	23
1584735	9.6366e-09	leukocyte migration	14261	50900	62	8.01608	14	8.24621	ellipse		1.6198e-10	FALSE	50900	565	17
1583861	1.565e-08	positive regulation of protein amino acid phosphorylation	14261	1934	120	7.80548	14	9.59166	ellipse		2.6724e-10	FALSE	1934	565	23
1583872	1.6727e-08	positive regulation of phosphorylation	14261	42327	131	7.77657	14	9.79796	ellipse		2.9009e-10	FALSE	42327	565	24
1584670	2.0254e-08	regulation of response to stress	14261	80134	319	7.6935	14	12.49	ellipse		3.5665e-10	FALSE	80134	565	39
1583824	2.5734e-08	positive regulation of phosphorus metabolic process	14261	10562	134	7.58949	14	9.79796	ellipse		4.7145e-10	FALSE	10562	565	24
1583825	2.5734e-08	positive regulation of phosphate metabolic process	14261	45937	134	7.58949	14	9.79796	ellipse		4.7145e-10	FALSE	45937	565	24
1584584	2.5734e-08	positive regulation of signaling process	14261	23056	281	7.58949	14	12	ellipse		4.7376e-10	FALSE	23056	565	36
1585077	2.7271e-08	locomotion	14261	40011	439	7.56431	14	13.7113	ellipse		5.0932e-10	FALSE	40011	565	47
1583882	3.2126e-08	cellular membrane organization	14261	16044	382	7.49314	14	13.1149	ellipse		6.0857e-10	FALSE	16044	565	43
1584876	3.4388e-08	membrane organization	14261	61024	383	7.4636	14	13.1149	ellipse		6.6059e-10	FALSE	61024	565	43
1583946	3.5806e-08	cellular component organization	14261	16043	2556	7.44604	14	25.219	ellipse		6.974e-10	FALSE	16043	565	159
1584260	3.8e-08	response to oxidative stress	14261	6979	183	7.42047	14	10.583	ellipse	response to oxidative stress	7.4982e-10	FALSE	6979	565	28
1585009	5.3577e-08	cellular response to stimulus	14261	51716	985	7.27102	14	17.7764	ellipse		1.0721e-09	FALSE	51716	565	79
1584325	5.4082e-08	positive regulation of signal transduction	14261	9967	276	7.26695	14	11.8322	ellipse		1.0967e-09	FALSE	9967	565	35
1584641	6.4e-08	response to steroid hormone stimulus	14261	48545	225	7.1937	14	11.1355	ellipse		1.3152e-09	FALSE	48545	565	31
1583980	7.0821e-08	regulation of cellular component movement	14261	51270	239	7.14984	14	11.3137	ellipse		1.4739e-09	FALSE	51270	565	32
1584511	7.3795e-08	cell death	14261	8219	696	7.13198	14	15.748	ellipse		1.5554e-09	FALSE	8219	565	62
1584070	8.2244e-08	regulation of catalytic activity	14261	50790	906	7.0849	14	17.2047	ellipse		1.7555e-09	FALSE	50790	565	74
1584059	8.4236e-08	regulation of locomotion	14261	40012	241	7.0745	14	11.3137	ellipse		1.8205e-09	FALSE	40012	565	32
1584643	8.9915e-08	positive regulation of apoptosis	14261	43065	442	7.04617	14	13.5647	ellipse		2e-09	FALSE	43065	565	46
1584097	9.3e-08	death	14261	16265	701	7.0316	14	15.748	ellipse		2.0591e-09	FALSE	16265	565	62
1585454	9.5364e-08	cellular component movement	14261	6928	474	7.02062	14	13.8564	ellipse		2.1373e-09	FALSE	6928	565	48
1584324	9.5893e-08	positive regulation of cell communication	14261	10647	413	7.01821	14	13.2665	ellipse		2.1747e-09	FALSE	10647	565	44
1585488	1.0651e-07	positive regulation of programmed cell death	14261	43068	445	6.97262	14	13.5647	ellipse		2.4439e-09	FALSE	43068	565	46
1583860	1.0872e-07	positive regulation of protein modification process	14261	31401	231	6.96368	14	11.1355	ellipse		2.5237e-09	FALSE	31401	565	31
1584134	1.1308e-07	vesicle-mediated transport	14261	16192	589	6.94661	14	14.8324	ellipse		2.655e-09	FALSE	16192	565	55
1584799	1.2864e-07	primary metabolic process	14261	44238	5278	6.89064	14	33.2265	ellipse		3.0546e-09	FALSE	44238	565	276
1584411	1.3178e-07	regulation of lymphocyte proliferation	14261	50670	93	6.88015	14	8.7178	ellipse		3.1644e-09	FALSE	50670	565	19
1583886	1.3394e-07	positive regulation of cell death	14261	10942	449	6.8731	14	13.5647	ellipse		3.2519e-09	FALSE	10942	565	46
1585331	1.5571e-07	regulation of mononuclear cell proliferation	14261	32944	94	6.80769	14	8.7178	ellipse		3.8221e-09	FALSE	32944	565	19
1584887	1.6572e-07	positive regulation of developmental process	14261	51094	347	6.78063	14	12.49	ellipse		4.112e-09	FALSE	51094	565	39
1583973	1.8165e-07	signaling pathway	14261	23033	2095	6.74077	14	23.1517	ellipse		4.59e-09	FALSE	23033	565	134
1586097	1.8165e-07	regulation of leukocyte proliferation	14261	70663	95	6.74077	14	8.7178	ellipse		4.6041e-09	FALSE	70663	565	19
1583939	1.8606e-07	apoptosis	14261	6915	566	6.73034	14	14.5602	ellipse	apoptosis	4.785e-09	FALSE	6915	565	53
1584202	1.8606e-07	organ development	14261	48513	1790	6.73034	14	21.8174	ellipse		4.8154e-09	FALSE	48513	565	119
1585029	1.9877e-07	wound healing	14261	42060	199	6.70164	14	10.583	ellipse		5.1974e-09	FALSE	42060	565	28
1583934	2.2429e-07	defense response	14261	6952	619	6.64919	14	14.9666	ellipse		5.9245e-09	FALSE	6952	565	56
1584734	2.4245e-07	cell migration	14261	16477	281	6.61537	14	11.6619	ellipse		6.4689e-09	FALSE	16477	565	34
1584103	2.7957e-07	regulation of multicellular organismal process	14261	51239	1065	6.5535	14	18	ellipse		7.5339e-09	FALSE	51239	565	81
1584716	2.9905e-07	regulation of cell migration	14261	30334	216	6.52426	14	10.7703	ellipse		8.2182e-09	FALSE	30334	565	29
1585377	2.9905e-07	response to drug	14261	42493	256	6.52426	14	11.3137	ellipse		8.2103e-09	FALSE	42493	565	32
1584681	3.0117e-07	response to biotic stimulus	14261	9607	447	6.52118	14	13.4164	ellipse		8.357e-09	FALSE	9607	565	45
1584614	3.1229e-07	regulation of response to external stimulus	14261	32101	191	6.50544	14	10.3923	ellipse		8.8322e-09	FALSE	32101	565	27
1586232	3.1229e-07	programmed cell death	14261	12501	576	6.50544	14	14.5602	ellipse	programmed cell death	8.7502e-09	FALSE	12501	565	53
1583935	3.3624e-07	inflammatory response	14261	6954	314	6.47336	14	12	ellipse	inflammatory response	9.7796e-09	FALSE	6954	565	36
1584209	3.3624e-07	positive regulation of B cell activation	14261	50871	37	6.47336	14	6.9282	ellipse		1e-08	FALSE	50871	565	12
1585173	3.3624e-07	localization of cell	14261	51674	314	6.47336	14	12	ellipse		9.7796e-09	FALSE	51674	565	36
1585174	3.3624e-07	cell motility	14261	48870	314	6.47336	14	12	ellipse		9.7796e-09	FALSE	48870	565	36
1585533	3.3624e-07	cellular response to reactive oxygen species	14261	34614	37	6.47336	14	6.9282	ellipse		1e-08	FALSE	34614	565	12
1583879	3.4807e-07	regulation of T cell activation	14261	50863	121	6.45833	14	9.16515	ellipse		1.0401e-08	FALSE	50863	565	21
1584355	3.7342e-07	multi-organism process	14261	51704	785	6.42781	14	16.1245	ellipse		1.1258e-08	FALSE	51704	565	65
1584587	4e-07	leukocyte activation	14261	45321	233	6.3979	14	10.9545	ellipse		1.2168e-08	FALSE	45321	565	30
1584886	4.47e-07	regulation of developmental process	14261	50793	789	6.34969	14	16.1245	ellipse		1.3716e-08	FALSE	50793	565	65
1584996	4.9716e-07	positive regulation of intracellular protein kinase cascade	14261	10740	222	6.3035	14	10.7703	ellipse		1.5387e-08	FALSE	10740	565	29
1584849	5.4021e-07	positive regulation of signaling pathway	14261	35468	380	6.26744	14	12.6491	ellipse		1.6864e-08	FALSE	35468	565	40
1583985	5.4414e-07	regulation of cellular component organization	14261	51128	538	6.26429	14	14.1421	ellipse		1.7132e-08	FALSE	51128	565	50
1583918	5.9064e-07	small molecule catabolic process	14261	44282	265	6.22868	14	11.3137	ellipse		1.9068e-08	FALSE	44282	565	32
1584130	5.9064e-07	system development	14261	48731	2417	6.22868	14	24.2487	ellipse		1.9e-08	FALSE	48731	565	147
1584138	5.9064e-07	blood vessel development	14261	1568	265	6.22868	14	11.3137	ellipse		1.9068e-08	FALSE	1568	565	32
1584471	6.104e-07	cellular localization	14261	51641	977	6.21439	14	17.3205	ellipse		1.9869e-08	FALSE	51641	565	75
1584227	6.1753e-07	positive regulation of lymphocyte proliferation	14261	50671	64	6.20934	14	7.74597	ellipse		2.0432e-08	FALSE	50671	565	15
1584489	6.1753e-07	regulation of transferase activity	14261	51338	398	6.20934	14	12.8062	ellipse		2.0595e-08	FALSE	51338	565	41
1585623	6.1753e-07	positive regulation of cellular component movement	14261	51272	137	6.20934	14	9.38083	ellipse		2.0409e-08	FALSE	51272	565	22
1584310	6.253e-07	regulation of kinase activity	14261	43549	383	6.20391	14	12.6491	ellipse		2.1e-08	FALSE	43549	565	40
1584226	7.5566e-07	positive regulation of mononuclear cell proliferation	14261	32946	65	6.12167	14	7.74597	ellipse		2.5605e-08	FALSE	32946	565	15
1584086	7.8522e-07	positive regulation of cell differentiation	14261	45597	255	6.10501	14	11.1355	ellipse		2.7235e-08	FALSE	45597	565	31
1584298	7.8522e-07	regulation of transport	14261	51049	513	6.10501	14	13.8564	ellipse		2.7209e-08	FALSE	51049	565	48
1586470	7.8522e-07	positive regulation of cell division	14261	51781	40	6.10501	14	6.9282	ellipse		2.6932e-08	FALSE	51781	565	12
1584346	8.5685e-07	response to reactive oxygen species	14261	302	85	6.06709	14	8.24621	ellipse	response to reactive oxygen species	2.9949e-08	FALSE	302	565	17
1586008	9.0017e-07	cell redox homeostasis	14261	45454	66	6.04568	14	7.74597	ellipse	cell redox homeostasis	3.1943e-08	FALSE	45454	565	15
1586098	9.0017e-07	positive regulation of leukocyte proliferation	14261	70665	66	6.04568	14	7.74597	ellipse		3.1943e-08	FALSE	70665	565	15
1584142	9.818e-07	induction of apoptosis	14261	6917	315	6.00797	14	11.8322	ellipse	induction of apoptosis	3.5102e-08	FALSE	6917	565	35
1584538	1.0105e-06	cofactor metabolic process	14261	51186	204	5.99546	14	10.3923	ellipse		3.6667e-08	FALSE	51186	565	27
1586687	1.0105e-06	regulation of cell division	14261	51302	49	5.99546	14	7.2111	ellipse		3.6519e-08	FALSE	51302	565	13
1585524	1.0405e-06	induction of programmed cell death	14261	12502	316	5.98276	14	11.8322	ellipse		3.8e-08	FALSE	12502	565	35
1584137	1.0574e-06	vasculature development	14261	1944	273	5.97578	14	11.3137	ellipse		3.8932e-08	FALSE	1944	565	32
1585735	1.1058e-06	positive regulation of molecular function	14261	44093	637	5.95632	14	14.8324	ellipse		4.1e-08	FALSE	44093	565	55
1584617	1.1502e-06	positive regulation of response to external stimulus	14261	32103	87	5.93923	14	8.24621	ellipse		4.3097e-08	FALSE	32103	565	17
1585363	1.1502e-06	regulation of peptidyl-tyrosine phosphorylation	14261	50730	77	5.93923	14	8	ellipse		4.3271e-08	FALSE	50730	565	16
1584208	1.6139e-06	regulation of B cell activation	14261	50864	51	5.79212	14	7.2111	ellipse		6.1577e-08	FALSE	50864	565	13
1584288	1.6139e-06	heterocycle metabolic process	14261	46483	337	5.79212	14	12	ellipse		6.1425e-08	FALSE	46483	565	36
1583937	2.2415e-06	positive regulation of response to stimulus	14261	48584	268	5.64946	14	11.1355	ellipse		8.6359e-08	FALSE	48584	565	31
1585013	2.2415e-06	lymphocyte activation	14261	46649	186	5.64946	14	10	ellipse		8.6718e-08	FALSE	46649	565	25
1584682	2.2521e-06	response to other organism	14261	51707	357	5.6474	14	12.1655	ellipse		8.8e-08	FALSE	51707	565	37
1585277	2.2521e-06	establishment of localization in cell	14261	51649	865	5.6474	14	16.3707	ellipse		8.8331e-08	FALSE	51649	565	67
1584216	2.4808e-06	positive regulation of locomotion	14261	40017	137	5.60541	14	9.16515	ellipse		9.8e-08	FALSE	40017	565	21
1584261	2.5441e-06	cellular response to oxidative stress	14261	34599	53	5.59446	14	7.2111	ellipse	cellular response to oxidative stress	1.0114e-07	FALSE	34599	565	13
1584516	3.1289e-06	response to molecule of bacterial origin	14261	2237	127	5.50461	14	8.94427	ellipse		1.2522e-07	FALSE	2237	565	20
1583974	3.1556e-06	intracellular signaling pathway	14261	23034	1155	5.50092	14	18.1108	ellipse		1.2713e-07	FALSE	23034	565	82
1584115	3.184e-06	platelet activation	14261	30168	30	5.49703	14	6.32456	ellipse		1.2913e-07	FALSE	30168	565	10
1584759	3.5036e-06	positive regulation of cell migration	14261	30335	128	5.45548	14	8.94427	ellipse		1.43e-07	FALSE	30335	565	20
1585359	3.8361e-06	protein metabolic process	14261	19538	2606	5.41611	14	24.6577	ellipse		1.5762e-07	FALSE	19538	565	152
1584555	3.8793e-06	positive regulation of cellular protein metabolic process	14261	32270	290	5.41125	14	11.3137	ellipse		1.6043e-07	FALSE	32270	565	32
1584393	3.9218e-06	anatomical structure development	14261	48856	2651	5.40651	14	24.8193	ellipse		1.6323e-07	FALSE	48856	565	154
1586069	3.9728e-06	homeostasis of number of cells	14261	48872	95	5.4009	14	8.24621	ellipse		1.6642e-07	FALSE	48872	565	17
1584383	4.4807e-06	response to hydrogen peroxide	14261	42542	65	5.34866	14	7.48331	ellipse		1.8889e-07	FALSE	42542	565	14
1584373	4.7602e-06	taxis	14261	42330	168	5.32237	14	9.59166	ellipse		2.0321e-07	FALSE	42330	565	23
1585681	4.7602e-06	chemotaxis	14261	6935	168	5.32237	14	9.59166	ellipse		2.0321e-07	FALSE	6935	565	23
1584520	5.3031e-06	response to glucocorticoid stimulus	14261	51384	97	5.27547	14	8.24621	ellipse		2.278e-07	FALSE	51384	565	17
1585784	5.9321e-06	hemostasis	14261	7599	109	5.22679	14	8.48528	ellipse		2.564e-07	FALSE	7599	565	18
1584865	6.0045e-06	cellular response to hydrogen peroxide	14261	70301	25	5.22152	14	6	ellipse		2.6114e-07	FALSE	70301	565	9
1584776	6.1868e-06	regulation of vesicle-mediated transport	14261	60627	121	5.20853	14	8.7178	ellipse		2.7071e-07	FALSE	60627	565	19
1584157	6.7864e-06	positive regulation of transferase activity	14261	51347	254	5.16836	14	10.7703	ellipse		2.9876e-07	FALSE	51347	565	29
1584196	7.139e-06	positive regulation of peptidyl-tyrosine phosphorylation	14261	50731	58	5.14636	14	7.2111	ellipse		3.1619e-07	FALSE	50731	565	13
1584253	7.4371e-06	enzyme linked receptor protein signaling pathway	14261	7167	345	5.12859	14	11.8322	ellipse		3.3138e-07	FALSE	7167	565	35
1584986	7.4744e-06	negative regulation of protein metabolic process	14261	51248	213	5.12642	14	10.198	ellipse		3.35e-07	FALSE	51248	565	26
1584685	7.9411e-06	negative regulation of cellular protein metabolic process	14261	32269	200	5.10012	14	10	ellipse		3.5807e-07	FALSE	32269	565	25
1585139	8.0842e-06	positive regulation of chemotaxis	14261	50921	41	5.09236	14	6.63325	ellipse		3.6668e-07	FALSE	50921	565	11
1585475	8.448e-06	hydrogen peroxide metabolic process	14261	42743	26	5.07325	14	6	ellipse		3.8543e-07	FALSE	42743	565	9
1584994	8.5056e-06	Ras protein signal transduction	14261	7265	112	5.07029	14	8.48528	ellipse		3.9033e-07	FALSE	7265	565	18
1583834	8.565e-06	positive regulation of peptidyl-serine phosphorylation	14261	33138	14	5.06727	14	5.2915	ellipse		3.9763e-07	FALSE	33138	565	7
1585185	8.565e-06	locomotory behavior	14261	7626	272	5.06727	14	10.9545	ellipse		3.9634e-07	FALSE	7626	565	30
1583837	9.241e-06	homeostatic process	14261	42592	774	5.03428	14	15.4919	ellipse		4.3148e-07	FALSE	42592	565	60
1584158	9.9312e-06	positive regulation of kinase activity	14261	33674	245	5.003	14	10.583	ellipse		4.69e-07	FALSE	33674	565	28
1584166	9.9312e-06	positive regulation of metabolic process	14261	9893	1018	5.003	14	17.088	ellipse		4.69e-07	FALSE	9893	565	73
1583833	1.0051e-05	regulation of peptidyl-serine phosphorylation	14261	33135	20	4.99778	14	5.65685	ellipse		4.7736e-07	FALSE	33135	565	8
1584615	1.0752e-05	regulation of chemotaxis	14261	50920	51	4.96849	14	6.9282	ellipse		5.1352e-07	FALSE	50920	565	12
1584114	1.1504e-05	blood coagulation	14261	7596	103	4.93914	14	8.24621	ellipse		5.5557e-07	FALSE	7596	565	17
1585144	1.1504e-05	coagulation	14261	50817	103	4.93914	14	8.24621	ellipse		5.5557e-07	FALSE	50817	565	17
1583889	1.1968e-05	positive regulation of protein metabolic process	14261	51247	307	4.92197	14	11.3137	ellipse		5.8436e-07	FALSE	51247	565	32
1584005	1.1968e-05	regulation of protein kinase activity	14261	45859	369	4.92197	14	12	ellipse		5.8248e-07	FALSE	45859	565	36
1585065	1.2859e-05	blood vessel morphogenesis	14261	48514	220	4.89078	14	10.198	ellipse		6.313e-07	FALSE	48514	565	26
1584519	1.2969e-05	response to corticosteroid stimulus	14261	31960	104	4.88709	14	8.24621	ellipse		6.4015e-07	FALSE	31960	565	17
1584713	1.3134e-05	organic acid metabolic process	14261	6082	570	4.88161	14	13.8564	ellipse		6.5178e-07	FALSE	6082	565	48
1585236	1.3211e-05	positive regulation of catalytic activity	14261	43085	553	4.87906	14	13.7113	ellipse		6.5915e-07	FALSE	43085	565	47
1585125	1.3311e-05	response to lipopolysaccharide	14261	32496	116	4.87578	14	8.48528	ellipse		6.6769e-07	FALSE	32496	565	18
1584698	1.46e-05	regulation of immune effector process	14261	2697	105	4.83565	14	8.24621	ellipse		7.3623e-07	FALSE	2697	565	17
1584026	1.7563e-05	negative regulation of metabolic process	14261	9892	865	4.7554	14	16	ellipse	negative regulation of metabolic process	8.9033e-07	FALSE	9892	565	64
1585230	1.8718e-05	mitochondrion organization	14261	7005	131	4.72774	14	8.7178	ellipse		9.5388e-07	FALSE	7005	565	19
1584182	1.9566e-05	cellular aromatic compound metabolic process	14261	6725	144	4.7085	14	8.94427	ellipse		1.0023e-06	FALSE	6725	565	20
1585718	1.9974e-05	signal transmission via phosphorylation event	14261	23014	362	4.69953	14	11.8322	ellipse		1.0339e-06	FALSE	23014	565	35
1585788	1.9974e-05	intracellular protein kinase cascade	14261	7243	362	4.69953	14	11.8322	ellipse		1.0339e-06	FALSE	7243	565	35
1584143	2.0861e-05	induction of apoptosis by extracellular signals	14261	8624	108	4.68066	14	8.24621	ellipse		1.108e-06	FALSE	8624	565	17
1584937	2.0861e-05	carboxylic acid metabolic process	14261	19752	563	4.68066	14	13.7113	ellipse		1.0951e-06	FALSE	19752	565	47
1585368	2.0861e-05	oxoacid metabolic process	14261	43436	563	4.68066	14	13.7113	ellipse		1.0951e-06	FALSE	43436	565	47
1585667	2.0861e-05	negative regulation of cell proliferation	14261	8285	379	4.68066	14	12	ellipse		1.1033e-06	FALSE	8285	565	36
1585908	2.0861e-05	posttranscriptional regulation of gene expression	14261	10608	241	4.68066	14	10.3923	ellipse		1.1132e-06	FALSE	10608	565	27
1586029	2.0861e-05	positive regulation of MAP kinase activity	14261	43406	108	4.68066	14	8.24621	ellipse		1.108e-06	FALSE	43406	565	17
1584644	2.106e-05	activation of pro-apoptotic gene products	14261	8633	22	4.67653	14	5.65685	ellipse		1.1294e-06	FALSE	8633	565	8
1585945	2.1755e-05	localization	14261	51179	2980	4.66244	14	25.6905	ellipse		1.1725e-06	FALSE	51179	565	165
1584126	2.3641e-05	cellular protein metabolic process	14261	44267	2151	4.62633	14	22.5389	ellipse		1.2805e-06	FALSE	44267	565	127
1585184	2.5378e-05	behavior	14261	7610	465	4.59554	14	12.8062	ellipse		1.3813e-06	FALSE	7610	565	41
1586003	2.9772e-05	positive regulation of behavior	14261	48520	47	4.52619	14	6.63325	ellipse		1.6284e-06	FALSE	48520	565	11
1584283	3.0542e-05	positive regulation of T cell activation	14261	50870	77	4.5151	14	7.48331	ellipse		1.6787e-06	FALSE	50870	565	14
1584254	3.2796e-05	transmembrane receptor protein tyrosine kinase signaling pathway	14261	7169	218	4.48418	14	10	ellipse		1.8113e-06	FALSE	7169	565	25
1584928	3.4694e-05	regulation of translation	14261	6417	150	4.45975	14	8.94427	ellipse		1.9254e-06	FALSE	6417	565	20
1584747	3.5316e-05	alcohol catabolic process	14261	46164	78	4.45203	14	7.48331	ellipse		1.9726e-06	FALSE	46164	565	14
1584893	3.5316e-05	protein transport	14261	15031	755	4.45203	14	15.0997	ellipse		1.9788e-06	FALSE	15031	565	57
1585141	3.6066e-05	hydrogen peroxide catabolic process	14261	42744	17	4.4429	14	5.2915	ellipse		2.0304e-06	FALSE	42744	565	7
1584469	3.8349e-05	cellular ketone metabolic process	14261	42180	577	4.41624	14	13.7113	ellipse		2.1692e-06	FALSE	42180	565	47
1583912	3.9167e-05	regulation of immune response	14261	50776	235	4.40708	14	10.198	ellipse		2.2259e-06	FALSE	50776	565	26
1584091	3.9532e-05	multicellular organismal development	14261	7275	2966	4.40305	14	25.5343	ellipse		2.2571e-06	FALSE	7275	565	163
1584678	4.0507e-05	positive regulation of cellular metabolic process	14261	31325	966	4.39247	14	16.4924	ellipse		2.3237e-06	FALSE	31325	565	68
1585066	4.1188e-05	angiogenesis	14261	1525	152	4.38523	14	8.94427	ellipse		2.3737e-06	FALSE	1525	565	20
1584419	4.143e-05	response to estrogen stimulus	14261	43627	114	4.38268	14	8.24621	ellipse		2.3987e-06	FALSE	43627	565	17
1584187	4.1461e-05	phosphorus metabolic process	14261	6793	948	4.38236	14	16.3707	ellipse		2.4226e-06	FALSE	6793	565	67
1584188	4.1461e-05	phosphate metabolic process	14261	6796	948	4.38236	14	16.3707	ellipse		2.4226e-06	FALSE	6796	565	67
1584460	4.3052e-05	positive regulation of cellular component organization	14261	51130	222	4.36601	14	10	ellipse		2.5271e-06	FALSE	51130	565	25
1586290	4.4029e-05	regulation of behavior	14261	50795	69	4.35626	14	7.2111	ellipse		2.5962e-06	FALSE	50795	565	13
1584590	4.6993e-05	leukocyte homeostasis	14261	1776	32	4.32796	14	6	ellipse		2.796e-06	FALSE	1776	565	9
1585043	4.6993e-05	regulation of B cell proliferation	14261	30888	32	4.32796	14	6	ellipse		2.796e-06	FALSE	30888	565	9
1584837	5.1849e-05	establishment of protein localization	14261	45184	766	4.28526	14	15.0997	ellipse		3.0988e-06	FALSE	45184	565	57
1584372	5.3291e-05	response to external stimulus	14261	9605	550	4.27334	14	13.4164	ellipse		3.1992e-06	FALSE	9605	565	45
1586384	6.825e-05	leukocyte chemotaxis	14261	30595	42	4.1659	14	6.32456	ellipse		4.1154e-06	FALSE	30595	565	10
1585084	6.9648e-05	intracellular signal transduction	14261	35556	830	4.15709	14	15.4919	ellipse		4.2183e-06	FALSE	35556	565	60
1585014	7.1958e-05	T cell activation	14261	42110	119	4.14292	14	8.24621	ellipse	T cell activation	4.3774e-06	FALSE	42110	565	17
1585762	7.2903e-05	regulation of binding	14261	51098	200	4.13726	14	9.59166	ellipse		4.4543e-06	FALSE	51098	565	23
1584550	7.4372e-05	response to cytokine stimulus	14261	34097	107	4.12859	14	8	ellipse	response to cytokine stimulus	4.5639e-06	FALSE	34097	565	16
1584403	7.6146e-05	heterocycle biosynthetic process	14261	18130	62	4.11836	14	6.9282	ellipse		4.6931e-06	FALSE	18130	565	12
1584881	8.058e-05	regulation of body fluid levels	14261	50878	146	4.09377	14	8.7178	ellipse		4.9879e-06	FALSE	50878	565	19
1584574	8.141e-05	monosaccharide metabolic process	14261	5996	216	4.08932	14	9.79796	ellipse		5.061e-06	FALSE	5996	565	24
1584582	8.1593e-05	positive regulation of blood vessel endothelial cell migration	14261	43536	13	4.08835	14	4.89898	ellipse		5.0941e-06	FALSE	43536	565	6
1584671	8.2524e-05	regulation of wound healing	14261	61041	43	4.08342	14	6.32456	ellipse		5.1743e-06	FALSE	61041	565	10
1584630	9.6907e-05	regulation of cell adhesion	14261	30155	148	4.01365	14	8.7178	ellipse		6.1052e-06	FALSE	30155	565	19
1585270	9.6907e-05	anatomical structure formation involved in morphogenesis	14261	48646	375	4.01365	14	11.6619	ellipse		6.1278e-06	FALSE	48646	565	34
1585553	0.0001036	leukocyte cell-cell adhesion	14261	7159	27	3.98465	14	5.65685	ellipse		6.5786e-06	FALSE	7159	565	8
1585088	0.00010914	protein localization	14261	8104	920	3.96203	14	16	ellipse		6.9593e-06	FALSE	8104	565	64
1584336	0.00011811	positive regulation of protein kinase activity	14261	45860	236	3.92773	14	10	ellipse		7.5628e-06	FALSE	45860	565	25
1584231	0.00012573	endocytosis	14261	6897	222	3.90056	14	9.79796	ellipse		8.1182e-06	FALSE	6897	565	24
1584329	0.00012573	membrane invagination	14261	10324	222	3.90056	14	9.79796	ellipse		8.1182e-06	FALSE	10324	565	24
1585347	0.0001355	regulation of anatomical structure morphogenesis	14261	22603	300	3.86807	14	10.7703	ellipse		8.7848e-06	FALSE	22603	565	29
1584732	0.00013886	regulation of MAP kinase activity	14261	43405	152	3.85741	14	8.7178	ellipse		9.0402e-06	FALSE	43405	565	19
1584803	0.0001409	post-translational protein modification	14261	43687	1265	3.85108	14	18	ellipse		9.2106e-06	FALSE	43687	565	81
1584170	0.00014856	intracellular transport	14261	46907	665	3.8281	14	14.1421	ellipse		9.7508e-06	FALSE	46907	565	50
1585472	0.00015097	response to metal ion	14261	10038	153	3.82112	14	8.7178	ellipse		9.9489e-06	FALSE	10038	565	19
1586644	0.00015973	release of cytochrome c from mitochondria	14261	1836	21	3.79662	14	5.2915	ellipse		1.0569e-05	FALSE	1836	565	7
1583995	0.00016082	activation of MAPK activity	14261	187	78	3.79367	14	7.2111	ellipse	activation of MAPK activity	1.0684e-05	FALSE	187	565	13
1584943	0.00018162	cell chemotaxis	14261	60326	47	3.74084	14	6.32456	ellipse		1.2114e-05	FALSE	60326	565	10
1584312	0.00019143	positive regulation of organelle organization	14261	10638	91	3.71799	14	7.48331	ellipse		1.282e-05	FALSE	10638	565	14
1584954	0.00020064	immune system development	14261	2520	275	3.69758	14	10.3923	ellipse		1.349e-05	FALSE	2520	565	27
1585010	0.00020095	cellular response to stress	14261	33554	618	3.69692	14	13.7113	ellipse		1.3564e-05	FALSE	33554	565	47
1583994	0.00020807	MAPKKK cascade	14261	165	185	3.68179	14	9.16515	ellipse		1.4101e-05	FALSE	165	565	21
1585972	0.00022009	regulation of blood vessel endothelial cell migration	14261	43535	22	3.6574	14	5.2915	ellipse		1.4974e-05	FALSE	43535	565	7
1584035	0.00024135	regulation of blood coagulation	14261	30193	39	3.61735	14	6	ellipse		1.6485e-05	FALSE	30193	565	9
1583858	0.00024256	response to peptide hormone stimulus	14261	43434	187	3.61519	14	9.16515	ellipse		1.6632e-05	FALSE	43434	565	21
1584356	0.00024949	interspecies interaction between organisms	14261	44419	327	3.60295	14	10.9545	ellipse		1.7174e-05	FALSE	44419	565	30
1584452	0.00026062	regulation of cell cycle	14261	51726	446	3.58399	14	12.1655	ellipse		1.801e-05	FALSE	51726	565	37
1584272	0.00026851	positive regulation of transcription regulator activity	14261	90047	82	3.57103	14	7.2111	ellipse		1.8698e-05	FALSE	90047	565	13
1585092	0.00026851	positive regulation of transcription factor activity	14261	51091	82	3.57103	14	7.2111	ellipse		1.8698e-05	FALSE	51091	565	13
1584293	0.0002869	macromolecule localization	14261	33036	1110	3.54227	14	16.9706	ellipse		2.0055e-05	FALSE	33036	565	72
1584364	0.00029546	regulation of MAPKKK cascade	14261	43408	161	3.5295	14	8.7178	ellipse		2.0733e-05	FALSE	43408	565	19
1584367	0.00030139	alcohol metabolic process	14261	6066	432	3.52087	14	12	ellipse		2.1229e-05	FALSE	6066	565	36
1583914	0.00034827	anatomical structure morphogenesis	14261	9653	1218	3.45808	14	17.5499	ellipse		2.4625e-05	FALSE	9653	565	77
1585164	0.00035513	protein complex assembly	14261	6461	506	3.44961	14	12.6491	ellipse		2.5299e-05	FALSE	6461	565	40
1585677	0.00035513	protein complex biogenesis	14261	70271	506	3.44961	14	12.6491	ellipse		2.5299e-05	FALSE	70271	565	40
1583888	0.00037854	positive regulation of macromolecule metabolic process	14261	10604	941	3.42189	14	15.8745	ellipse		2.7067e-05	FALSE	10604	565	63
1584299	0.00037938	positive regulation of transport	14261	51050	270	3.42093	14	10.198	ellipse		2.7229e-05	FALSE	51050	565	26
1584221	0.00038805	cellular response to organic substance	14261	71310	239	3.41111	14	9.79796	ellipse		2.7955e-05	FALSE	71310	565	24
1585128	0.00041906	monocarboxylic acid metabolic process	14261	32787	304	3.37773	14	10.583	ellipse		3.0412e-05	FALSE	32787	565	28
1585981	0.00041906	response to temperature stimulus	14261	9266	98	3.37773	14	7.48331	ellipse		3.0358e-05	FALSE	9266	565	14
1583967	0.00042827	regulation of endothelial cell migration	14261	10594	42	3.36828	14	6	ellipse		3.1195e-05	FALSE	10594	565	9
1584214	0.00043867	aromatic compound biosynthetic process	14261	19438	17	3.35786	14	4.89898	ellipse		3.2069e-05	FALSE	19438	565	6
1585006	0.00046708	regulation of organelle organization	14261	33043	242	3.33061	14	9.79796	ellipse		3.4271e-05	FALSE	33043	565	24
1584560	0.00049581	negative regulation of molecular function	14261	44092	374	3.30468	14	11.3137	ellipse		3.6511e-05	FALSE	44092	565	32
1584788	0.00050372	hemopoietic or lymphoid organ development	14261	48534	259	3.29781	14	10	ellipse		3.7228e-05	FALSE	48534	565	25
1583968	0.00050615	positive regulation of endothelial cell migration	14261	10595	25	3.29572	14	5.2915	ellipse		3.8051e-05	FALSE	10595	565	7
1584034	0.00050615	regulation of coagulation	14261	50818	43	3.29572	14	6	ellipse		3.8083e-05	FALSE	50818	565	9
1584248	0.00050615	cellular component assembly	14261	22607	912	3.29572	14	15.6205	ellipse		3.7676e-05	FALSE	22607	565	61
1584305	0.00050615	positive regulation of B cell proliferation	14261	30890	25	3.29572	14	5.2915	ellipse		3.8051e-05	FALSE	30890	565	7
1584591	0.00050615	lymphocyte homeostasis	14261	2260	25	3.29572	14	5.2915	ellipse		3.8051e-05	FALSE	2260	565	7
1584539	0.00051294	coenzyme metabolic process	14261	6732	154	3.28994	14	8.48528	ellipse		3.873e-05	FALSE	6732	565	18
1584085	0.00051393	regulation of cell differentiation	14261	45595	552	3.28909	14	12.9615	ellipse		3.8943e-05	FALSE	45595	565	42
1584012	0.00054148	organelle organization	14261	6996	1381	3.26642	14	18.3303	ellipse		4.1174e-05	FALSE	6996	565	84
1583954	0.00054202	regulation of I-kappaB kinase/NF-kappaB cascade	14261	43122	127	3.26598	14	8	ellipse		4.136e-05	FALSE	43122	565	16
1583870	0.00057252	oxygen and reactive oxygen species metabolic process	14261	6800	65	3.24221	14	6.63325	ellipse	oxygen and reactive oxygen species metabolic process	4.384e-05	FALSE	6800	565	11
1584023	0.00057522	cellular nitrogen compound biosynthetic process	14261	44271	327	3.24017	14	10.7703	ellipse		4.42e-05	FALSE	44271	565	29
1584646	0.00060304	T cell homeostasis	14261	43029	18	3.21965	14	4.89898	ellipse		4.6499e-05	FALSE	43029	565	6
1585658	0.00061474	positive regulation of I-kappaB kinase/NF-kappaB cascade	14261	43123	115	3.21131	14	7.74597	ellipse		4.7565e-05	FALSE	43123	565	15
1584817	0.00062863	carbohydrate metabolic process	14261	5975	521	3.20161	14	12.6491	ellipse	carbohydrate metabolic process	4.8808e-05	FALSE	5975	565	40
1584412	0.00064928	regulation of T cell proliferation	14261	42129	66	3.18757	14	6.63325	ellipse		5.0757e-05	FALSE	42129	565	11
1584945	0.00064928	monosaccharide catabolic process	14261	46365	66	3.18757	14	6.63325	ellipse		5.0757e-05	FALSE	46365	565	11
1585238	0.00065118	response to extracellular stimulus	14261	9991	264	3.1863	14	10	ellipse		5.108e-05	FALSE	9991	565	25
1585375	0.00066945	cell adhesion	14261	7155	709	3.17428	14	14.1421	ellipse		5.2691e-05	FALSE	7155	565	50
1583864	0.00068688	response to oxygen levels	14261	70482	158	3.16312	14	8.48528	ellipse		5.4524e-05	FALSE	70482	565	18
1584999	0.00068688	cell proliferation	14261	8283	434	3.16312	14	11.8322	ellipse		5.4265e-05	FALSE	8283	565	35
1585837	0.00068688	biological adhesion	14261	22610	710	3.16312	14	14.1421	ellipse		5.4613e-05	FALSE	22610	565	50
1584027	0.00068942	negative regulation of cellular metabolic process	14261	31324	787	3.16151	14	14.6969	ellipse		5.4999e-05	FALSE	31324	565	54
1584717	0.000732	negative regulation of cell migration	14261	30336	67	3.13549	14	6.63325	ellipse		5.8591e-05	FALSE	30336	565	11
1584160	0.00074361	developmental process	14261	32502	3229	3.12865	14	25.8457	ellipse		5.9719e-05	FALSE	32502	565	167
1584047	0.00074403	regulation of protein transport	14261	51223	145	3.12841	14	8.24621	ellipse		6.0746e-05	FALSE	51223	565	17
1584190	0.00074403	cell communication	14261	7154	809	3.12841	14	14.8324	ellipse		6.002e-05	FALSE	7154	565	55
1584575	0.00074403	pentose metabolic process	14261	19321	12	3.12841	14	4.47214	ellipse		6.0245e-05	FALSE	19321	565	5
1585692	0.00074403	aging	14261	7568	145	3.12841	14	8.24621	ellipse	aging	6.0746e-05	FALSE	7568	565	17
1586038	0.00074403	pigment metabolic process	14261	42440	56	3.12841	14	6.32456	ellipse		6.0452e-05	FALSE	42440	565	10
1586615	0.00075533	B cell apoptosis	14261	1783	3	3.12186	14	3.4641	ellipse		6.187e-05	FALSE	1783	565	3
1584561	0.00076242	negative regulation of catalytic activity	14261	43086	300	3.1178	14	10.3923	ellipse		6.2654e-05	FALSE	43086	565	27
1584172	0.00076636	protein modification process	14261	6464	1524	3.11557	14	18.9737	ellipse		6.3182e-05	FALSE	6464	565	90
1584375	0.00078812	regulation of response to biotic stimulus	14261	2831	36	3.10341	14	5.65685	ellipse		6.5434e-05	FALSE	2831	565	8
1584533	0.00078812	positive regulation of JAK-STAT cascade	14261	46427	27	3.10341	14	5.2915	ellipse		6.5606e-05	FALSE	46427	565	7
1585790	0.00078812	regulation of JAK-STAT cascade	14261	46425	36	3.10341	14	5.65685	ellipse		6.5434e-05	FALSE	46425	565	8
1585962	0.00079367	glucose metabolic process	14261	6006	146	3.10036	14	8.24621	ellipse	glucose metabolic process	6.628e-05	FALSE	6006	565	17
1585287	0.00083401	regulation of defense response	14261	31347	161	3.07883	14	8.48528	ellipse		6.9872e-05	FALSE	31347	565	18
1584801	0.00086941	positive regulation of DNA binding	14261	43388	93	3.06078	14	7.2111	ellipse		7.3069e-05	FALSE	43388	565	13
1584623	0.00087975	macromolecule metabolic process	14261	43170	4012	3.05564	14	28.2843	ellipse		7.4173e-05	FALSE	43170	565	200
1584745	0.00091562	cellular carbohydrate catabolic process	14261	44275	81	3.03829	14	6.9282	ellipse		7.7441e-05	FALSE	44275	565	12
1585430	0.00096202	carbohydrate catabolic process	14261	16052	107	3.01681	14	7.48331	ellipse		8.1623e-05	FALSE	16052	565	14
1584969	0.00097534	regulation of cellular localization	14261	60341	305	3.01084	14	10.3923	ellipse		8.3013e-05	FALSE	60341	565	27
1584477	0.00098983	heme metabolic process	14261	42168	28	3.00444	14	5.2915	ellipse		8.4511e-05	FALSE	42168	565	7
1584200	0.00099998	response to hypoxia	14261	1666	149	3.00001	14	8.24621	ellipse	response to hypoxia	8.5644e-05	FALSE	1666	565	17
1585589	0.001056	heterophilic cell-cell adhesion	14261	7157	20	2.97633	14	4.89898	ellipse		9.0724e-05	FALSE	7157	565	6
1584062	0.0010838	negative regulation of macromolecule metabolic process	14261	10605	803	2.96505	14	14.6969	ellipse		9.3402e-05	FALSE	10605	565	54
1585241	0.0010956	positive regulation of macrophage derived foam cell differentiation	14261	10744	13	2.96033	14	4.47214	ellipse		9.4714e-05	FALSE	10744	565	5
1585736	0.0011541	positive regulation of binding	14261	51099	109	2.93777	14	7.48331	ellipse		0.00010007	FALSE	51099	565	14
1584686	0.0011963	negative regulation of protein modification process	14261	31400	137	2.92217	14	8	ellipse		0.00010405	FALSE	31400	565	16
1585814	0.0012336	apoptotic mitochondrial changes	14261	8637	29	2.90882	14	5.2915	ellipse	apoptotic mitochondrial changes	0.00010763	FALSE	8637	565	7
1584316	0.0012976	regulation of intracellular transport	14261	32386	97	2.88686	14	7.2111	ellipse		0.00011356	FALSE	32386	565	13
1584060	0.0013047	negative regulation of locomotion	14261	40013	72	2.88448	14	6.63325	ellipse		0.00011522	FALSE	40013	565	11
1584794	0.0013047	regulation of endocytosis	14261	30100	72	2.88448	14	6.63325	ellipse		0.00011522	FALSE	30100	565	11
1586375	0.0013047	negative regulation of cellular component movement	14261	51271	72	2.88448	14	6.63325	ellipse		0.00011522	FALSE	51271	565	11
1584017	0.0013287	positive regulation of multicellular organismal process	14261	51240	278	2.87657	14	10	ellipse		0.0001177	FALSE	51240	565	25
1583923	0.0013364	cell surface receptor linked signaling pathway	14261	7166	1277	2.87405	14	17.5499	ellipse		0.00011887	FALSE	7166	565	77
1584046	0.0013364	regulation of establishment of protein localization	14261	70201	153	2.87405	14	8.24621	ellipse		0.00011911	FALSE	70201	565	17
1584522	0.0013364	leukocyte activation involved in immune response	14261	2366	39	2.87405	14	5.65685	ellipse		0.00011981	FALSE	2366	565	8
1585450	0.0013364	cell activation involved in immune response	14261	2263	39	2.87405	14	5.65685	ellipse		0.00011981	FALSE	2263	565	8
1584388	0.001337	secretion	14261	46903	295	2.87386	14	10.198	ellipse		0.00012022	FALSE	46903	565	26
1584479	0.0013458	response to nutrient	14261	7584	168	2.87101	14	8.48528	ellipse		0.00012137	FALSE	7584	565	18
1583932	0.0013575	positive regulation of positive chemotaxis	14261	50927	21	2.86725	14	4.89898	ellipse		0.00012279	FALSE	50927	565	6
1584431	0.0013788	intracellular protein transport	14261	6886	364	2.8605	14	10.9545	ellipse		0.00012508	FALSE	6886	565	30
1584806	0.0014395	response to bacterium	14261	9617	231	2.84178	14	9.38083	ellipse		0.00013097	FALSE	9617	565	22
1584038	0.0014443	regulation of adaptive immune response based on somatic recombination of immune receptors built from immunoglobulin superfamily domains	14261	2822	50	2.84035	14	6	ellipse		0.00013217	FALSE	2822	565	9
1585312	0.0014443	regulation of lymphocyte mediated immunity	14261	2706	50	2.84035	14	6	ellipse		0.00013217	FALSE	2706	565	9
1584294	0.0014496	cellular macromolecule localization	14261	70727	436	2.83875	14	11.6619	ellipse		0.00013305	FALSE	70727	565	34
1583901	0.0014866	negative regulation of response to stimulus	14261	48585	126	2.82781	14	7.74597	ellipse		0.00013684	FALSE	48585	565	15
1584239	0.0015117	hexose metabolic process	14261	19318	185	2.82054	14	8.7178	ellipse		0.00013955	FALSE	19318	565	19
1586833	0.0015397	induction of apoptosis via death domain receptors	14261	8625	14	2.81258	14	4.47214	ellipse		0.00014255	FALSE	8625	565	5
1584396	0.0015577	regulation of leukocyte migration	14261	2685	40	2.80753	14	5.65685	ellipse		0.00014463	FALSE	2685	565	8
1585082	0.0015933	heterocycle catabolic process	14261	46700	74	2.79771	14	6.63325	ellipse		0.00014836	FALSE	46700	565	11
1585924	0.0016578	regulation of adaptive immune response	14261	2819	51	2.78048	14	6	ellipse		0.00015494	FALSE	2819	565	9
1585957	0.0016578	regulation of cytokine production	14261	1817	202	2.78048	14	8.94427	ellipse		0.00015525	FALSE	1817	565	20
1585520	0.0017069	oxidation reduction	14261	55114	645	2.76779	14	13.4164	ellipse		0.00016031	FALSE	55114	565	45
1583931	0.001733	regulation of positive chemotaxis	14261	50926	22	2.76121	14	4.89898	ellipse		0.00016322	FALSE	50926	565	6
1585926	0.0017342	regulation of protein localization	14261	32880	172	2.7609	14	8.48528	ellipse		0.0001638	FALSE	32880	565	18
1584420	0.0017721	response to estradiol stimulus	14261	32355	63	2.75151	14	6.32456	ellipse		0.0001692	FALSE	32355	565	10
1584965	0.0017721	positive regulation of lymphocyte differentiation	14261	45621	31	2.75151	14	5.2915	ellipse		0.00016927	FALSE	45621	565	7
1585459	0.0017721	positive regulation of leukocyte migration	14261	2687	31	2.75151	14	5.2915	ellipse		0.00016927	FALSE	2687	565	7
1586473	0.0017721	cellular aldehyde metabolic process	14261	6081	31	2.75151	14	5.2915	ellipse		0.00016927	FALSE	6081	565	7
1585871	0.0018885	cellular membrane fusion	14261	6944	52	2.72388	14	6	ellipse		0.00018089	FALSE	6944	565	9
1585405	0.0019731	regulation of mitotic cell cycle	14261	7346	174	2.70486	14	8.48528	ellipse		0.00018952	FALSE	7346	565	18
1584286	0.0020094	positive regulation of DNA metabolic process	14261	51054	64	2.69693	14	6.32456	ellipse		0.00019354	FALSE	51054	565	10
1584450	0.0021253	nucleobase, nucleoside and nucleotide metabolic process	14261	55086	305	2.67258	14	10.198	ellipse		0.00020527	FALSE	55086	565	26
1586167	0.0021375	positive regulation of T cell proliferation	14261	42102	42	2.67009	14	5.65685	ellipse		0.00020702	FALSE	42102	565	8
1583964	0.0021424	negative regulation of intracellular protein kinase cascade	14261	10741	53	2.6691	14	6	ellipse		0.00021035	FALSE	10741	565	9
1584689	0.0021424	regulation of protein kinase B signaling cascade	14261	51896	32	2.6691	14	5.2915	ellipse		0.00020934	FALSE	51896	565	7
1584859	0.0021424	positive regulation of cytokine production	14261	1819	103	2.6691	14	7.2111	ellipse		0.00021001	FALSE	1819	565	13
1585054	0.0021424	membrane fusion	14261	61025	53	2.6691	14	6	ellipse		0.00021035	FALSE	61025	565	9
1585233	0.0021424	glucose catabolic process	14261	6007	53	2.6691	14	6	ellipse		0.00021035	FALSE	6007	565	9
1584526	0.0021684	positive regulation of tyrosine phosphorylation of STAT protein	14261	42531	23	2.66387	14	4.89898	ellipse		0.00021348	FALSE	42531	565	6
1583910	0.0021759	response to protein stimulus	14261	51789	117	2.66237	14	7.48331	ellipse		0.0002148	FALSE	51789	565	14
1584044	0.002222	cellular homeostasis	14261	19725	466	2.65326	14	11.8322	ellipse		0.00021994	FALSE	19725	565	35
1585170	0.0023581	protein amino acid phosphorylation	14261	6468	656	2.62744	14	13.4164	ellipse		0.00023405	FALSE	6468	565	45
1584749	0.0024003	regulation of platelet-derived growth factor receptor signaling pathway	14261	10640	4	2.61973	14	3.4641	ellipse		0.00024016	FALSE	10640	565	3
1585462	0.0024003	deoxyribonucleoside diphosphate metabolic process	14261	9186	4	2.61973	14	3.4641	ellipse		0.00024016	FALSE	9186	565	3
1586773	0.0024003	response to methylmercury	14261	51597	4	2.61973	14	3.4641	ellipse		0.00024016	FALSE	51597	565	3
1584773	0.0024356	positive regulation of cell cycle process	14261	90068	43	2.61339	14	5.65685	ellipse		0.00024564	FALSE	90068	565	8
1585708	0.0024356	positive regulation of intracellular protein transport	14261	90316	43	2.61339	14	5.65685	ellipse		0.00024564	FALSE	90316	565	8
1585890	0.0024356	pigment biosynthetic process	14261	46148	43	2.61339	14	5.65685	ellipse		0.00024564	FALSE	46148	565	8
1584843	0.002476	regulation of homeostatic process	14261	32844	133	2.60626	14	7.74597	ellipse		0.00025037	FALSE	32844	565	15
1584993	0.0024964	small GTPase mediated signal transduction	14261	7264	292	2.60269	14	10	ellipse		0.0002531	FALSE	7264	565	25
1585259	0.0024993	cellular protein localization	14261	34613	433	2.60219	14	11.4891	ellipse		0.00025406	FALSE	34613	565	33
1584851	0.0025703	positive regulation of DNA recombination	14261	45911	9	2.59001	14	4	ellipse		0.00026197	FALSE	45911	565	4
1585001	0.0026257	regulation of intracellular protein transport	14261	33157	79	2.58075	14	6.63325	ellipse		0.00026832	FALSE	33157	565	11
1586717	0.0026384	response to nutrient levels	14261	31667	243	2.57867	14	9.38083	ellipse		0.00027031	FALSE	31667	565	22
1584177	0.0026721	negative regulation of blood coagulation	14261	30195	24	2.57316	14	4.89898	ellipse		0.00027519	FALSE	30195	565	6
1584289	0.0026721	pteridine and derivative metabolic process	14261	42558	24	2.57316	14	4.89898	ellipse		0.00027519	FALSE	42558	565	6
1585093	0.0027245	positive regulation of NF-kappaB transcription factor activity	14261	51092	55	2.56472	14	6	ellipse		0.00028131	FALSE	51092	565	9
1585356	0.002752	cellular nitrogen compound catabolic process	14261	44270	67	2.56034	14	6.32456	ellipse		0.0002849	FALSE	44270	565	10
1585751	0.0028053	neuron apoptosis	14261	51402	16	2.55203	14	4.47214	ellipse		0.00029115	FALSE	51402	565	5
1583852	0.002885	cellular amino acid and derivative metabolic process	14261	6519	365	2.53986	14	10.7703	ellipse		0.0003002	FALSE	6519	565	29
1584917	0.003102	regulation of lymphocyte differentiation	14261	45619	56	2.50836	14	6	ellipse		0.00032361	FALSE	45619	565	9
1584193	0.0032959	response to abiotic stimulus	14261	9628	404	2.48203	14	11.1355	ellipse		0.00034531	FALSE	9628	565	31
1584674	0.0032959	nucleotide metabolic process	14261	9117	281	2.48203	14	9.79796	ellipse		0.00034647	FALSE	9117	565	24
1586058	0.0032959	nucleoside phosphate metabolic process	14261	6753	281	2.48203	14	9.79796	ellipse		0.00034647	FALSE	6753	565	24
1584242	0.0033175	nitrogen compound metabolic process	14261	6807	2195	2.47919	14	21.6333	ellipse		0.00034963	FALSE	6807	565	117
1585291	0.0034337	response to insulin stimulus	14261	32868	123	2.46423	14	7.48331	ellipse		0.0003628	FALSE	32868	565	14
1584762	0.0034882	cellular macromolecule metabolic process	14261	44260	3506	2.4574	14	26.3818	ellipse		0.00036948	FALSE	44260	565	174
1584973	0.0035277	regulation of cell cycle process	14261	10564	138	2.45251	14	7.74597	ellipse		0.00037461	FALSE	10564	565	15
1584624	0.0036077	macromolecule modification	14261	43412	1605	2.44277	14	18.9737	ellipse		0.00038406	FALSE	43412	565	90
1585531	0.0036799	hemopoiesis	14261	30097	233	2.43417	14	9.16515	ellipse		0.00039273	FALSE	30097	565	21
1584317	0.0037026	positive regulation of intracellular transport	14261	32388	46	2.43149	14	5.65685	ellipse		0.00039821	FALSE	32388	565	8
1584352	0.0037026	small molecule biosynthetic process	14261	44283	444	2.43149	14	11.4891	ellipse		0.00039893	FALSE	44283	565	33
1585900	0.0037026	response to vitamin D	14261	33280	17	2.43149	14	4.47214	ellipse		0.00039911	FALSE	33280	565	5
1586396	0.0037026	fructose metabolic process	14261	6000	17	2.43149	14	4.47214	ellipse		0.00039911	FALSE	6000	565	5
1584606	0.0037384	proteasomal ubiquitin-dependent protein catabolic process	14261	43161	139	2.42731	14	7.74597	ellipse		0.00040496	FALSE	43161	565	15
1586348	0.0037384	proteasomal protein catabolic process	14261	10498	139	2.42731	14	7.74597	ellipse		0.00040496	FALSE	10498	565	15
1585344	0.0037737	positive regulation of cell cycle	14261	45787	70	2.42323	14	6.32456	ellipse		0.00040979	FALSE	45787	565	10
1584333	0.0040223	salivary gland morphogenesis	14261	7435	26	2.39552	14	4.89898	ellipse		0.00044001	FALSE	7435	565	6
1584694	0.0040223	negative regulation of coagulation	14261	50819	26	2.39552	14	4.89898	ellipse		0.00044001	FALSE	50819	565	6
1585415	0.0040223	epidermal growth factor receptor signaling pathway	14261	7173	26	2.39552	14	4.89898	ellipse		0.00044001	FALSE	7173	565	6
1585543	0.0041269	organ regeneration	14261	31100	36	2.38438	14	5.2915	ellipse		0.00045255	FALSE	31100	565	7
1585123	0.0043848	regulation of leukocyte mediated immunity	14261	2703	59	2.35805	14	6	ellipse		0.00048307	FALSE	2703	565	9
1585599	0.0043848	regulation of endopeptidase activity	14261	52548	98	2.35805	14	6.9282	ellipse		0.00048317	FALSE	52548	565	12
1586767	0.0046082	response to virus	14261	9615	142	2.33647	14	7.74597	ellipse		0.00050902	FALSE	9615	565	15
1584237	0.0046084	positive regulation of protein transport	14261	51222	85	2.33645	14	6.63325	ellipse		0.00051149	FALSE	51222	565	11
1586689	0.0046084	regulation of epithelial cell proliferation	14261	50678	85	2.33645	14	6.63325	ellipse		0.00051149	FALSE	50678	565	11
1584191	0.0047451	cell-cell signaling	14261	7267	584	2.32375	14	12.6491	ellipse		0.00053345	FALSE	7267	565	40
1584243	0.0047451	tetrapyrrole metabolic process	14261	33013	37	2.32375	14	5.2915	ellipse		0.00053933	FALSE	33013	565	7
1584455	0.0047451	regulation of cellular component biogenesis	14261	44087	158	2.32375	14	8	ellipse		0.00053772	FALSE	44087	565	16
1584476	0.0047451	porphyrin metabolic process	14261	6778	37	2.32375	14	5.2915	ellipse		0.00053933	FALSE	6778	565	7
1585470	0.0047451	DNA catabolic process, endonucleolytic	14261	737	18	2.32375	14	4.47214	ellipse		0.00053473	FALSE	737	565	5
1585527	0.0047451	regulation of T cell differentiation	14261	45580	48	2.32375	14	5.65685	ellipse		0.00053721	FALSE	45580	565	8
1585557	0.0047451	DNA fragmentation involved in apoptotic nuclear change	14261	6309	18	2.32375	14	4.47214	ellipse		0.00053473	FALSE	6309	565	5
1585565	0.0047451	cofactor biosynthetic process	14261	51188	99	2.32375	14	6.9282	ellipse		0.00053047	FALSE	51188	565	12
1585727	0.0047451	platelet-derived growth factor receptor signaling pathway	14261	48008	18	2.32375	14	4.47214	ellipse		0.00053473	FALSE	48008	565	5
1585766	0.0047451	neuron death	14261	70997	18	2.32375	14	4.47214	ellipse		0.00053473	FALSE	70997	565	5
1584153	0.0047899	deoxyribonucleotide metabolic process	14261	9262	27	2.31967	14	4.89898	ellipse		0.00054698	FALSE	9262	565	6
1584494	0.0047899	cellular component disassembly involved in apoptosis	14261	6921	27	2.31967	14	4.89898	ellipse		0.00054698	FALSE	6921	565	6
1585278	0.0048168	secretion by cell	14261	32940	206	2.31724	14	8.7178	ellipse		0.00055134	FALSE	32940	565	19
1586234	0.0048524	protein oligomerization	14261	51259	190	2.31405	14	8.48528	ellipse		0.0005567	FALSE	51259	565	18
1586568	0.0050671	membrane to membrane docking	14261	22614	5	2.29524	14	3.4641	ellipse		0.00058269	FALSE	22614	565	3
1583898	0.005123	immune effector process	14261	2252	129	2.29048	14	7.48331	ellipse		0.00059049	FALSE	2252	565	14
1585075	0.0052181	phosphorylation	14261	16310	785	2.28249	14	14.1421	ellipse		0.00060284	FALSE	16310	565	50
1584932	0.0053022	regulation of secretion	14261	51046	241	2.27555	14	9.16515	ellipse		0.00061397	FALSE	51046	565	21
1585023	0.0053873	regulation of angiogenesis	14261	45765	87	2.26863	14	6.63325	ellipse		0.00062526	FALSE	45765	565	11
1584031	0.0054596	dephosphorylation	14261	16311	145	2.26284	14	7.74597	ellipse		0.00063511	FALSE	16311	565	15
1585189	0.0054792	positive regulation of endocytosis	14261	45807	38	2.26128	14	5.2915	ellipse		0.00063885	FALSE	45807	565	7
1585206	0.0054849	cellular extravasation	14261	45123	11	2.26083	14	4	ellipse		0.0006439	FALSE	45123	565	4
1585219	0.0054849	regulation of mitochondrial membrane potential	14261	51881	11	2.26083	14	4	ellipse		0.0006439	FALSE	51881	565	4
1585603	0.0054849	regulation of platelet activation	14261	10543	11	2.26083	14	4	ellipse		0.0006439	FALSE	10543	565	4
1584247	0.00561	cellular component biogenesis	14261	44085	1034	2.25104	14	15.748	ellipse		0.00066159	FALSE	44085	565	62
1584350	0.00561	negative regulation of transport	14261	51051	161	2.25104	14	8	ellipse		0.00066143	FALSE	51051	565	16
1584296	0.0056187	negative regulation of cellular component organization	14261	51129	177	2.25036	14	8.24621	ellipse		0.00067223	FALSE	51129	565	17
1584409	0.0056187	positive regulation of leukocyte mediated immunity	14261	2705	28	2.25036	14	4.89898	ellipse		0.00067311	FALSE	2705	565	6
1584966	0.0056187	positive regulation of T cell differentiation	14261	45582	28	2.25036	14	4.89898	ellipse	positive regulation of T cell differentiation	0.00067311	FALSE	45582	565	6
1585105	0.0056187	positive regulation of lymphocyte mediated immunity	14261	2708	28	2.25036	14	4.89898	ellipse		0.00067311	FALSE	2708	565	6
1585298	0.0056187	response to cold	14261	9409	28	2.25036	14	4.89898	ellipse		0.00067311	FALSE	9409	565	6
1585353	0.0056187	regulation of cell-cell adhesion	14261	22407	28	2.25036	14	4.89898	ellipse		0.00067311	FALSE	22407	565	6
1585874	0.0056187	salivary gland development	14261	7431	28	2.25036	14	4.89898	ellipse		0.00067311	FALSE	7431	565	6
1584132	0.0056586	generation of precursor metabolites and energy	14261	6091	312	2.24729	14	10	ellipse		0.00067939	FALSE	6091	565	25
1583848	0.005823	myeloid leukocyte mediated immunity	14261	2444	19	2.23486	14	4.47214	ellipse	myeloid leukocyte mediated immunity	0.00070224	FALSE	2444	565	5
1585302	0.005823	negative regulation of cell activation	14261	50866	62	2.23486	14	6	ellipse		0.00070201	FALSE	50866	565	9
1584331	0.0062666	negative regulation of signaling pathway	14261	35467	262	2.20297	14	9.38083	ellipse		0.0007574	FALSE	35467	565	22
1585478	0.0062784	regulation of peptidase activity	14261	52547	103	2.20215	14	6.9282	ellipse		0.00076051	FALSE	52547	565	12
1586271	0.0063971	cell cycle	14261	7049	794	2.19402	14	14.1421	ellipse		0.0007766	FALSE	7049	565	50
1584240	0.0064857	hexose catabolic process	14261	19320	63	2.18804	14	6	ellipse		0.00079081	FALSE	19320	565	9
1584983	0.0064857	tissue homeostasis	14261	1894	63	2.18804	14	6	ellipse		0.00079081	FALSE	1894	565	9
1584947	0.0065474	regulation of lipid metabolic process	14261	19216	133	2.18393	14	7.48331	ellipse		0.00080183	FALSE	19216	565	14
1585695	0.0065474	macromolecular complex assembly	14261	65003	675	2.18393	14	13.2665	ellipse		0.00080157	FALSE	65003	565	44
1585231	0.0066863	mitochondrial membrane organization	14261	7006	29	2.17481	14	4.89898	ellipse		0.00082062	FALSE	7006	565	6
1585384	0.0068455	cellular amino acid metabolic process	14261	6520	230	2.16459	14	8.94427	ellipse		0.000842	FALSE	6520	565	20
1585506	0.0068457	regulation of cell morphogenesis	14261	22604	149	2.16458	14	7.74597	ellipse		0.00084385	FALSE	22604	565	15
1584052	0.0072074	macromolecule catabolic process	14261	9057	503	2.14222	14	11.8322	ellipse		0.00089035	FALSE	9057	565	35
1584870	0.0073122	regulation of cellular component size	14261	32535	283	2.13595	14	9.59166	ellipse		0.0009072	FALSE	32535	565	23
1586330	0.0073122	regulation of survival gene product expression	14261	45884	20	2.13595	14	4.47214	ellipse		0.00090607	FALSE	45884	565	5
1583959	0.0075099	leukocyte degranulation	14261	43299	12	2.12437	14	4	ellipse		0.00093573	FALSE	43299	565	4
1586236	0.0075099	substrate-bound cell migration	14261	6929	12	2.12437	14	4	ellipse		0.00093573	FALSE	6929	565	4
1585886	0.0078899	regulation of cell development	14261	60284	250	2.10293	14	9.16515	ellipse		0.00098518	FALSE	60284	565	21
1585364	0.0079265	regulation of tyrosine phosphorylation of STAT protein	14261	42509	30	2.10092	14	4.89898	ellipse		0.00099187	FALSE	42509	565	6
1584218	0.007953	regulation of transcription regulator activity	14261	90046	136	2.09947	14	7.48331	ellipse		0.00099943	FALSE	90046	565	14
1584219	0.007953	regulation of transcription factor activity	14261	51090	136	2.09947	14	7.48331	ellipse		0.00099943	FALSE	51090	565	14
1585308	0.0079775	regulation of caspase activity	14261	43281	92	2.09813	14	6.63325	ellipse		0.0010046	FALSE	43281	565	11
1584874	0.0079829	negative regulation of signal transduction	14261	9968	121	2.09784	14	7.2111	ellipse		0.0010074	FALSE	9968	565	13
1585663	0.0080362	macromolecular complex subunit organization	14261	43933	723	2.09495	14	13.5647	ellipse		0.0010163	FALSE	43933	565	46
1584618	0.0080867	positive regulation of inflammatory response	14261	50729	41	2.09223	14	5.2915	ellipse		0.001027	FALSE	50729	565	7
1586310	0.0080867	regulation of ERK1 and ERK2 cascade	14261	70372	41	2.09223	14	5.2915	ellipse		0.001027	FALSE	70372	565	7
1585827	0.0083363	phagocytosis	14261	6909	53	2.07903	14	5.65685	ellipse		0.0010609	FALSE	6909	565	8
1584600	0.0087307	response to unfolded protein	14261	6986	66	2.05895	14	6	ellipse		0.0011135	FALSE	6986	565	9
1584662	0.0087951	myeloid cell homeostasis	14261	2262	6	2.05576	14	3.4641	ellipse	myeloid cell homeostasis	0.0011311	FALSE	2262	565	3
1585207	0.0087951	leukocyte tethering or rolling	14261	50901	6	2.05576	14	3.4641	ellipse		0.0011311	FALSE	50901	565	3
1585314	0.0087951	glyoxylate metabolic process	14261	46487	6	2.05576	14	3.4641	ellipse		0.0011311	FALSE	46487	565	3
1585996	0.0087951	tetrahydrobiopterin biosynthetic process	14261	6729	6	2.05576	14	3.4641	ellipse		0.0011311	FALSE	6729	565	3
1584657	0.0088753	regulation of defense response to virus	14261	50688	21	2.05182	14	4.47214	ellipse		0.0011509	FALSE	50688	565	5
1585133	0.0088753	regulation of receptor activity	14261	10469	21	2.05182	14	4.47214	ellipse		0.0011509	FALSE	10469	565	5
1585210	0.0088753	heme biosynthetic process	14261	6783	21	2.05182	14	4.47214	ellipse		0.0011509	FALSE	6783	565	5
1586528	0.0088753	regulation of receptor-mediated endocytosis	14261	48259	21	2.05182	14	4.47214	ellipse		0.0011509	FALSE	48259	565	5
1585817	0.0090316	negative regulation of signaling process	14261	23057	123	2.04423	14	7.2111	ellipse		0.0011735	FALSE	23057	565	13
1586526	0.0091342	membrane docking	14261	22406	31	2.03933	14	4.89898	ellipse		0.0011893	FALSE	22406	565	6
1583986	0.0092059	regulation of protein complex assembly	14261	43254	94	2.03593	14	6.63325	ellipse		0.0012019	FALSE	43254	565	11
1585289	0.0092059	proteolysis	14261	6508	729	2.03593	14	13.5647	ellipse		0.0012035	FALSE	6508	565	46
1584744	0.0093529	cellular carbohydrate metabolic process	14261	44262	380	2.02905	14	10.583	ellipse		0.0012253	FALSE	44262	565	28
1584889	0.0094617	cellular carbohydrate biosynthetic process	14261	34637	67	2.02403	14	6	ellipse		0.001242	FALSE	34637	565	9
1584264	0.0099335	regulation of vascular permeability	14261	43114	13	2.0029	14	4	ellipse		0.0013095	FALSE	43114	565	4
1584502	0.0099335	myeloid cell differentiation	14261	30099	95	2.0029	14	6.63325	ellipse		0.0013119	FALSE	30099	565	11
1585495	0.0099335	pteridine and derivative biosynthetic process	14261	42559	13	2.0029	14	4	ellipse		0.0013095	FALSE	42559	565	4
1584598	0.010017	cellular amine metabolic process	14261	44106	309	1.99928	14	9.79796	ellipse		0.0013256	FALSE	44106	565	24
1584169	0.010347	transport	14261	6810	2573	1.98517	14	22.8035	ellipse		0.0013724	FALSE	6810	565	130
1586620	0.010347	regulation of fibroblast proliferation	14261	48145	43	1.98517	14	5.2915	ellipse		0.0013748	FALSE	48145	565	7
1584830	0.010377	negative regulation of cell communication	14261	10648	328	1.98394	14	10	ellipse		0.0013815	FALSE	10648	565	25
1584896	0.01061	positive regulation of fibroblast proliferation	14261	48146	32	1.97428	14	4.89898	ellipse		0.0014154	FALSE	48146	565	6
1584766	0.010763	regulation of DNA binding	14261	51101	157	1.96806	14	7.74597	ellipse		0.0014387	FALSE	51101	565	15
1584513	0.010799	regulation of nucleocytoplasmic transport	14261	46822	82	1.9666	14	6.32456	ellipse		0.0014465	FALSE	46822	565	10
1584340	0.010809	multicellular organismal process	14261	32501	4369	1.96623	14	28.7054	ellipse		0.0014506	FALSE	32501	565	206
1584912	0.011041	cellular nitrogen compound metabolic process	14261	34641	2077	1.95697	14	20.7846	ellipse		0.0014848	FALSE	34641	565	108
1583828	0.01106	purine ribonucleoside monophosphate catabolic process	14261	9169	2	1.95624	14	2.82843	ellipse		0.001567	FALSE	9169	565	2
1583883	0.01106	nuclear membrane organization	14261	71763	2	1.95624	14	2.82843	ellipse		0.001567	FALSE	71763	565	2
1584054	0.01106	avoidance of defenses of other organism involved in symbiotic interaction	14261	51832	2	1.95624	14	2.82843	ellipse		0.001567	FALSE	51832	565	2
1584074	0.01106	purine nucleoside monophosphate catabolic process	14261	9128	2	1.95624	14	2.82843	ellipse		0.001567	FALSE	9128	565	2
1584128	0.01106	ribonucleoside monophosphate catabolic process	14261	9158	2	1.95624	14	2.82843	ellipse		0.001567	FALSE	9158	565	2
1584145	0.01106	evasion or tolerance of defenses of other organism involved in symbiotic interaction	14261	51834	2	1.95624	14	2.82843	ellipse		0.001567	FALSE	51834	565	2
1584146	0.01106	evasion or tolerance of host defenses	14261	44415	2	1.95624	14	2.82843	ellipse		0.001567	FALSE	44415	565	2
1584206	0.01106	T cell activation via T cell receptor contact with antigen bound to MHC molecule on antigen presenting cell	14261	2291	2	1.95624	14	2.82843	ellipse	T cell activation via T cell receptor contact with antigen bound to MHC molecule on antigen presenting cell	0.001567	FALSE	2291	565	2
1584463	0.01106	regulation of phosphatidylinositol biosynthetic process	14261	10511	2	1.95624	14	2.82843	ellipse		0.001567	FALSE	10511	565	2
1584542	0.01106	AMP catabolic process	14261	6196	2	1.95624	14	2.82843	ellipse		0.001567	FALSE	6196	565	2
1584692	0.01106	positive regulation of nitrogen compound metabolic process	14261	51173	677	1.95624	14	13.1149	ellipse		0.001523	FALSE	51173	565	43
1584737	0.01106	negative regulation of platelet-derived growth factor receptor signaling pathway	14261	10642	2	1.95624	14	2.82843	ellipse		0.001567	FALSE	10642	565	2
1584823	0.01106	glucosamine catabolic process	14261	6043	2	1.95624	14	2.82843	ellipse		0.001567	FALSE	6043	565	2
1584926	0.01106	negative regulation of multicellular organismal process	14261	51241	174	1.95624	14	8	ellipse		0.001517	FALSE	51241	565	16
1585110	0.01106	amino sugar catabolic process	14261	46348	2	1.95624	14	2.82843	ellipse		0.001567	FALSE	46348	565	2
1585166	0.01106	avoidance of host defenses	14261	44413	2	1.95624	14	2.82843	ellipse		0.001567	FALSE	44413	565	2
1585268	0.01106	tryptophan catabolic process to acetyl-CoA	14261	19442	2	1.95624	14	2.82843	ellipse		0.001567	FALSE	19442	565	2
1585294	0.01106	positive regulation of cell adhesion	14261	45785	69	1.95624	14	6	ellipse		0.0015351	FALSE	45785	565	9
1585341	0.01106	evasion of host defenses by virus	14261	19049	2	1.95624	14	2.82843	ellipse		0.001567	FALSE	19049	565	2
1585632	0.01106	regulation of isotype switching to IgA isotypes	14261	48296	2	1.95624	14	2.82843	ellipse		0.001567	FALSE	48296	565	2
1585665	0.01106	axon target recognition	14261	7412	2	1.95624	14	2.82843	ellipse		0.001567	FALSE	7412	565	2
1585896	0.01106	nuclear fragmentation involved in apoptotic nuclear change	14261	30264	2	1.95624	14	2.82843	ellipse		0.001567	FALSE	30264	565	2
1586056	0.01106	positive regulation of isotype switching to IgA isotypes	14261	48298	2	1.95624	14	2.82843	ellipse		0.001567	FALSE	48298	565	2
1586081	0.01106	negative regulation of homotypic cell-cell adhesion	14261	34111	2	1.95624	14	2.82843	ellipse		0.001567	FALSE	34111	565	2
1586394	0.01106	uropod organization	14261	32796	2	1.95624	14	2.82843	ellipse		0.001567	FALSE	32796	565	2
1586521	0.01106	regulation of cellular extravasation	14261	2691	2	1.95624	14	2.82843	ellipse		0.001567	FALSE	2691	565	2
1586551	0.01106	negative regulation of phosphatidylinositol biosynthetic process	14261	10512	2	1.95624	14	2.82843	ellipse		0.001567	FALSE	10512	565	2
1583831	0.011102	regulation of stress-activated protein kinase signaling cascade	14261	70302	83	1.9546	14	6.32456	ellipse		0.0015877	FALSE	70302	565	10
1584696	0.011102	leukocyte mediated immunity	14261	2443	83	1.9546	14	6.32456	ellipse		0.0015877	FALSE	2443	565	10
1585020	0.011102	positive regulation of defense response	14261	31349	83	1.9546	14	6.32456	ellipse		0.0015877	FALSE	31349	565	10
1585256	0.011102	regulation of oxidoreductase activity	14261	51341	44	1.9546	14	5.2915	ellipse		0.0015801	FALSE	51341	565	7
1585408	0.011102	cellular response to peptide hormone stimulus	14261	71375	83	1.9546	14	6.32456	ellipse		0.0015877	FALSE	71375	565	10
1584836	0.01128	establishment of localization	14261	51234	2607	1.94771	14	22.891	ellipse		0.0016161	FALSE	51234	565	131
1586559	0.011655	negative regulation of MAPKKK cascade	14261	43409	33	1.9335	14	4.89898	ellipse		0.0016729	FALSE	43409	565	6
1583929	0.011879	negative regulation of cell cycle	14261	45786	176	1.92523	14	8	ellipse		0.0017083	FALSE	45786	565	16
1584394	0.011888	tube development	14261	35295	297	1.92488	14	9.59166	ellipse		0.001721	FALSE	35295	565	23
1585016	0.011888	post-Golgi vesicle-mediated transport	14261	6892	57	1.92488	14	5.65685	ellipse		0.0017224	FALSE	6892	565	8
1586091	0.011888	integrin-mediated signaling pathway	14261	7229	57	1.92488	14	5.65685	ellipse		0.0017224	FALSE	7229	565	8
1586720	0.011888	protein heterooligomerization	14261	51291	57	1.92488	14	5.65685	ellipse		0.0017224	FALSE	51291	565	8
1583891	0.012021	cell cycle process	14261	22402	582	1.92007	14	12.3288	ellipse		0.0017447	FALSE	22402	565	38
1586283	0.012037	gland development	14261	48732	193	1.91946	14	8.24621	ellipse		0.0017504	FALSE	48732	565	17
1584952	0.012054	regulation of nervous system development	14261	51960	227	1.91888	14	8.7178	ellipse		0.0017559	FALSE	51960	565	19
1584180	0.012124	positive regulation of leukocyte chemotaxis	14261	2690	23	1.91635	14	4.47214	ellipse		0.0017824	FALSE	2690	565	5
1585326	0.012124	nucleobase metabolic process	14261	9112	23	1.91635	14	4.47214	ellipse		0.0017824	FALSE	9112	565	5
1585483	0.012124	production of small RNA involved in gene silencing by RNA	14261	70918	14	1.91635	14	4	ellipse		0.0017763	FALSE	70918	565	4
1585661	0.012124	dsRNA fragmentation	14261	31050	14	1.91635	14	4	ellipse		0.0017763	FALSE	31050	565	4
1585711	0.012124	cellular response to dsRNA	14261	71359	14	1.91635	14	4	ellipse		0.0017763	FALSE	71359	565	4
1584752	0.012257	alcohol biosynthetic process	14261	46165	45	1.91162	14	5.2915	ellipse		0.0018084	FALSE	46165	565	7
1586288	0.012257	regulation of translational initiation	14261	6446	45	1.91162	14	5.2915	ellipse		0.0018084	FALSE	6446	565	7
1584869	0.012635	regulation of anatomical structure size	14261	90066	317	1.89842	14	9.79796	ellipse		0.0018676	FALSE	90066	565	24
1584120	0.012675	cytoskeleton organization	14261	7010	448	1.89705	14	11.1355	ellipse		0.0018769	FALSE	7010	565	31
1584104	0.012858	regulation of retinal cell programmed cell death	14261	46668	7	1.89081	14	3.4641	ellipse		0.0019212	FALSE	46668	565	3
1584376	0.012858	negative regulation of response to biotic stimulus	14261	2832	7	1.89081	14	3.4641	ellipse		0.0019212	FALSE	2832	565	3
1584441	0.012858	antigen processing and presentation of exogenous antigen	14261	19884	7	1.89081	14	3.4641	ellipse		0.0019212	FALSE	19884	565	3
1584557	0.012858	tetrahydrobiopterin metabolic process	14261	46146	7	1.89081	14	3.4641	ellipse		0.0019212	FALSE	46146	565	3
1586000	0.012858	chronic inflammatory response	14261	2544	7	1.89081	14	3.4641	ellipse	chronic inflammatory response	0.0019212	FALSE	2544	565	3
1584076	0.012895	negative regulation of hydrolase activity	14261	51346	58	1.88958	14	5.65685	ellipse		0.0019301	FALSE	51346	565	8
1584256	0.012971	regulation of DNA metabolic process	14261	51052	130	1.88703	14	7.2111	ellipse		0.0019449	FALSE	51052	565	13
1584722	0.013078	monosaccharide biosynthetic process	14261	46364	34	1.88346	14	4.89898	ellipse		0.0019645	FALSE	46364	565	6
1584401	0.0137	regulation of multi-organism process	14261	43900	46	1.86329	14	5.2915	ellipse		0.0020615	FALSE	43900	565	7
1584783	0.01382	regulation of cellular response to stress	14261	80135	131	1.8595	14	7.2111	ellipse		0.0020833	FALSE	80135	565	13
1584486	0.014328	regulation of leukocyte mediated cytotoxicity	14261	1910	24	1.84381	14	4.47214	ellipse		0.002179	FALSE	1910	565	5
1584774	0.014328	positive regulation of mitosis	14261	45840	24	1.84381	14	4.47214	ellipse		0.002179	FALSE	45840	565	5
1584813	0.014328	regulation of immunoglobulin production	14261	2637	24	1.84381	14	4.47214	ellipse		0.002179	FALSE	2637	565	5
1585146	0.014328	positive regulation of nuclear division	14261	51785	24	1.84381	14	4.47214	ellipse		0.002179	FALSE	51785	565	5
1585421	0.014328	apoptotic nuclear change	14261	30262	24	1.84381	14	4.47214	ellipse		0.002179	FALSE	30262	565	5
1584224	0.015272	positive regulation of protein import into nucleus, translocation	14261	33160	15	1.81611	14	4	ellipse		0.002347	FALSE	33160	565	4
1584399	0.015272	regulation of viral genome replication	14261	45069	15	1.81611	14	4	ellipse		0.002347	FALSE	45069	565	4
1584786	0.015272	ribonucleotide catabolic process	14261	9261	15	1.81611	14	4	ellipse		0.002347	FALSE	9261	565	4
1585461	0.015272	nucleoside diphosphate metabolic process	14261	9132	15	1.81611	14	4	ellipse		0.002347	FALSE	9132	565	4
1585899	0.015272	response to vitamin	14261	33273	102	1.81611	14	6.63325	ellipse		0.0023355	FALSE	33273	565	11
1586323	0.015272	purine base metabolic process	14261	6144	15	1.81611	14	4	ellipse		0.002347	FALSE	6144	565	4
1583999	0.016205	mitotic cell cycle	14261	278	380	1.79035	14	10.3923	ellipse		0.0024948	FALSE	278	565	27
1584251	0.016277	regulation of DNA replication	14261	6275	74	1.78843	14	6	ellipse		0.0025145	FALSE	6275	565	9
1585683	0.016277	B cell activation	14261	42113	74	1.78843	14	6	ellipse		0.0025145	FALSE	42113	565	9
1583989	0.016817	actin cytoskeleton organization	14261	30036	235	1.77425	14	8.7178	ellipse		0.0026024	FALSE	30036	565	19
1584834	0.016919	negative regulation of proteolysis	14261	45861	25	1.77162	14	4.47214	ellipse		0.0026363	FALSE	45861	565	5
1585072	0.016919	porphyrin biosynthetic process	14261	6779	25	1.77162	14	4.47214	ellipse		0.0026363	FALSE	6779	565	5
1585086	0.016919	tetrapyrrole biosynthetic process	14261	33014	25	1.77162	14	4.47214	ellipse		0.0026363	FALSE	33014	565	5
1585510	0.016919	positive regulation of adaptive immune response based on somatic recombination of immune receptors built from immunoglobulin superfamily domains	14261	2824	25	1.77162	14	4.47214	ellipse		0.0026363	FALSE	2824	565	5
1585873	0.017048	exocrine system development	14261	35272	36	1.76832	14	4.89898	ellipse		0.0026609	FALSE	35272	565	6
1583951	0.017062	cell projection organization	14261	30030	363	1.76797	14	10.198	ellipse		0.0026677	FALSE	30030	565	26
1586423	0.01762	regulation of protein catabolic process	14261	42176	75	1.754	14	6	ellipse		0.0027596	FALSE	42176	565	9
1585854	0.01781	regulation of cell size	14261	8361	219	1.74934	14	8.48528	ellipse		0.0027941	FALSE	8361	565	18
1584778	0.018098	cellular macromolecule catabolic process	14261	44265	441	1.74237	14	10.9545	ellipse		0.0028441	FALSE	44265	565	30
1584620	0.018545	regulation of inflammatory response	14261	50727	90	1.73178	14	6.32456	ellipse	regulation of inflammatory response	0.0029192	FALSE	50727	565	10
1583921	0.018661	response to UV	14261	9411	62	1.72906	14	5.65685	ellipse		0.0029657	FALSE	9411	565	8
1584198	0.018661	deoxyribonucleotide biosynthetic process	14261	9263	8	1.72906	14	3.4641	ellipse		0.0029838	FALSE	9263	565	3
1584628	0.018661	myeloid leukocyte activation	14261	2274	49	1.72906	14	5.2915	ellipse		0.0029874	FALSE	2274	565	7
1584655	0.018661	purine base biosynthetic process	14261	9113	8	1.72906	14	3.4641	ellipse		0.0029838	FALSE	9113	565	3
1584852	0.018661	positive regulation of isotype switching	14261	45830	8	1.72906	14	3.4641	ellipse		0.0029838	FALSE	45830	565	3
1584884	0.018661	activation of caspase activity by cytochrome c	14261	8635	8	1.72906	14	3.4641	ellipse		0.0029838	FALSE	8635	565	3
1584940	0.018661	lymphocyte apoptosis	14261	70227	8	1.72906	14	3.4641	ellipse		0.0029838	FALSE	70227	565	3
1585337	0.018661	liver development	14261	1889	62	1.72906	14	5.65685	ellipse		0.0029657	FALSE	1889	565	8
1585772	0.018661	cell adhesion mediated by integrin	14261	33627	8	1.72906	14	3.4641	ellipse		0.0029838	FALSE	33627	565	3
1586534	0.018661	SMAD protein complex assembly	14261	7183	8	1.72906	14	3.4641	ellipse		0.0029838	FALSE	7183	565	3
1584164	0.018785	regulation of epidermal growth factor receptor activity	14261	7176	16	1.72618	14	4	ellipse		0.0030323	FALSE	7176	565	4
1584847	0.018785	regulation of bone resorption	14261	45124	16	1.72618	14	4	ellipse		0.0030323	FALSE	45124	565	4
1585770	0.018785	regulation of collagen biosynthetic process	14261	32965	16	1.72618	14	4	ellipse		0.0030323	FALSE	32965	565	4
1585857	0.018785	regulation of bone remodeling	14261	46850	16	1.72618	14	4	ellipse		0.0030323	FALSE	46850	565	4
1586778	0.018785	regulation of release of sequestered calcium ion into cytosol	14261	51279	16	1.72618	14	4	ellipse		0.0030323	FALSE	51279	565	4
1585915	0.019386	protein folding	14261	6457	170	1.71252	14	7.74597	ellipse		0.0031344	FALSE	6457	565	15
1584050	0.019424	embryo implantation	14261	7566	26	1.71167	14	4.47214	ellipse		0.0031592	FALSE	7566	565	5
1584302	0.019424	negative regulation of immune system process	14261	2683	91	1.71167	14	6.32456	ellipse		0.0031665	FALSE	2683	565	10
1585240	0.019424	regulation of macrophage derived foam cell differentiation	14261	10743	26	1.71167	14	4.47214	ellipse		0.0031592	FALSE	10743	565	5
1585509	0.019424	positive regulation of adaptive immune response	14261	2821	26	1.71167	14	4.47214	ellipse		0.0031592	FALSE	2821	565	5
1586165	0.019424	regulation of neuron apoptosis	14261	43523	91	1.71167	14	6.32456	ellipse		0.0031665	FALSE	43523	565	10
1586304	0.0201	hepaticobiliary system development	14261	61008	63	1.6968	14	5.65685	ellipse		0.0032821	FALSE	61008	565	8
1586737	0.020214	actin filament organization	14261	7015	77	1.69434	14	6	ellipse		0.0033061	FALSE	7015	565	9
1584982	0.020776	anatomical structure homeostasis	14261	60249	107	1.68243	14	6.63325	ellipse		0.0034036	FALSE	60249	565	11
1585650	0.020976	organelle fission	14261	48285	241	1.67828	14	8.7178	ellipse		0.0034419	FALSE	48285	565	19
1585457	0.021464	acute-phase response	14261	6953	38	1.66829	14	4.89898	ellipse		0.0035277	FALSE	6953	565	6
1584597	0.021537	amine metabolic process	14261	9308	409	1.66682	14	10.583	ellipse	amine metabolic process	0.0035454	FALSE	9308	565	28
1584009	0.021891	negative regulation of protein ubiquitination	14261	31397	78	1.65973	14	6	ellipse		0.0036096	FALSE	31397	565	9
1585318	0.021943	response to heat	14261	9408	64	1.6587	14	5.65685	ellipse		0.003624	FALSE	9408	565	8
1584910	0.022668	negative regulation of lymphocyte activation	14261	51250	51	1.64459	14	5.2915	ellipse		0.0037618	FALSE	51250	565	7
1585119	0.022668	positive regulation of lipid metabolic process	14261	45834	51	1.64459	14	5.2915	ellipse		0.0037618	FALSE	45834	565	7
1585560	0.022668	pyruvate metabolic process	14261	6090	27	1.64459	14	4.47214	ellipse		0.0037529	FALSE	6090	565	5
1584348	0.023006	branching involved in salivary gland morphogenesis	14261	60445	17	1.63816	14	4	ellipse		0.0038425	FALSE	60445	565	4
1584602	0.023006	regulation of protein tyrosine kinase activity	14261	61097	17	1.63816	14	4	ellipse		0.0038425	FALSE	61097	565	4
1584719	0.023006	regulation of collagen metabolic process	14261	10712	17	1.63816	14	4	ellipse		0.0038425	FALSE	10712	565	4
1584976	0.023006	positive regulation of acute inflammatory response	14261	2675	17	1.63816	14	4	ellipse		0.0038425	FALSE	2675	565	4
1585542	0.023519	regeneration	14261	31099	79	1.62858	14	6	ellipse		0.0039344	FALSE	31099	565	9
1583976	0.02383	regulation of protein secretion	14261	50708	65	1.62287	14	5.65685	ellipse		0.0039929	FALSE	50708	565	8
1585252	0.023938	regulation of neurogenesis	14261	50767	209	1.62091	14	8.24621	ellipse		0.0040174	FALSE	50767	565	17
1586780	0.023989	mononuclear cell proliferation	14261	32943	39	1.61999	14	4.89898	ellipse		0.0040323	FALSE	32943	565	6
1584322	0.024958	induction of apoptosis by intracellular signals	14261	8629	52	1.60278	14	5.2915	ellipse		0.0042019	FALSE	8629	565	7
1584269	0.024982	negative regulation of cell size	14261	45792	110	1.60238	14	6.63325	ellipse		0.0042125	FALSE	45792	565	11
1583952	0.025052	cell projection assembly	14261	30031	80	1.60116	14	6	ellipse		0.0042818	FALSE	30031	565	9
1583977	0.025052	regulation of immunoglobulin secretion	14261	51023	9	1.60116	14	3.4641	ellipse		0.0043447	FALSE	51023	565	3
1584427	0.025052	regulation of fever	14261	31620	9	1.60116	14	3.4641	ellipse		0.0043447	FALSE	31620	565	3
1584465	0.025052	regulation of meiosis	14261	40020	9	1.60116	14	3.4641	ellipse		0.0043447	FALSE	40020	565	3
1584496	0.025052	purine nucleoside biosynthetic process	14261	42451	9	1.60116	14	3.4641	ellipse		0.0043447	FALSE	42451	565	3
1584497	0.025052	purine ribonucleoside biosynthetic process	14261	46129	9	1.60116	14	3.4641	ellipse		0.0043447	FALSE	46129	565	3
1584509	0.025052	nucleoside biosynthetic process	14261	9163	9	1.60116	14	3.4641	ellipse		0.0043447	FALSE	9163	565	3
1584658	0.025052	regulation of defense response to virus by host	14261	50691	9	1.60116	14	3.4641	ellipse		0.0043447	FALSE	50691	565	3
1584899	0.025052	B cell homeostasis	14261	1782	9	1.60116	14	3.4641	ellipse		0.0043447	FALSE	1782	565	3
1585223	0.025052	positive regulation of fever	14261	31622	9	1.60116	14	3.4641	ellipse		0.0043447	FALSE	31622	565	3
1585446	0.025052	negative regulation of growth	14261	45926	126	1.60116	14	6.9282	ellipse		0.0042665	FALSE	45926	565	12
1585513	0.025052	generation of neurons	14261	48699	593	1.60116	14	12.1655	ellipse		0.0042583	FALSE	48699	565	37
1585620	0.025052	regulation of mitochondrial membrane permeability	14261	46902	9	1.60116	14	3.4641	ellipse		0.0043447	FALSE	46902	565	3
1585916	0.025052	protein refolding	14261	42026	9	1.60116	14	3.4641	ellipse		0.0043447	FALSE	42026	565	3
1586077	0.025052	deoxyribonucleoside triphosphate metabolic process	14261	9200	9	1.60116	14	3.4641	ellipse		0.0043447	FALSE	9200	565	3
1586250	0.025052	response to arsenic	14261	46685	9	1.60116	14	3.4641	ellipse		0.0043447	FALSE	46685	565	3
1586263	0.025052	ribonucleoside biosynthetic process	14261	42455	9	1.60116	14	3.4641	ellipse		0.0043447	FALSE	42455	565	3
1586571	0.025052	neutrophil activation	14261	42119	9	1.60116	14	3.4641	ellipse		0.0043447	FALSE	42119	565	3
1583877	0.02519	protein catabolic process	14261	30163	339	1.59877	14	9.79796	ellipse		0.0044203	FALSE	30163	565	24
1584077	0.02519	negative regulation of peptidase activity	14261	10466	28	1.59877	14	4.47214	ellipse		0.0044224	FALSE	10466	565	5
1584179	0.02519	regulation of leukocyte chemotaxis	14261	2688	28	1.59877	14	4.47214	ellipse		0.0044224	FALSE	2688	565	5
1584203	0.02519	organ morphogenesis	14261	9887	635	1.59877	14	12.49	ellipse		0.0044136	FALSE	9887	565	39
1584484	0.02519	regulation of cell killing	14261	31341	28	1.59877	14	4.47214	ellipse		0.0044224	FALSE	31341	565	5
1584723	0.02519	hexose biosynthetic process	14261	19319	28	1.59877	14	4.47214	ellipse		0.0044224	FALSE	19319	565	5
1585348	0.02519	regulation of morphogenesis of a branching structure	14261	60688	28	1.59877	14	4.47214	ellipse		0.0044224	FALSE	60688	565	5
1586517	0.02519	response to interleukin-1	14261	70555	28	1.59877	14	4.47214	ellipse		0.0044224	FALSE	70555	565	5
1583845	0.025327	regulation of phospholipid biosynthetic process	14261	71071	3	1.59641	14	2.82843	ellipse		0.0045771	FALSE	71071	565	2
1583846	0.025327	negative regulation of phospholipid biosynthetic process	14261	71072	3	1.59641	14	2.82843	ellipse		0.0045771	FALSE	71072	565	2
1583962	0.025327	positive regulation of peptidyl-threonine phosphorylation	14261	10800	3	1.59641	14	2.82843	ellipse		0.0045771	FALSE	10800	565	2
1584121	0.025327	cleavage of cytoskeletal proteins involved in apoptosis	14261	6923	3	1.59641	14	2.82843	ellipse		0.0045771	FALSE	6923	565	2
1584258	0.025327	adenosine metabolic process	14261	46085	3	1.59641	14	2.82843	ellipse		0.0045771	FALSE	46085	565	2
1584334	0.025327	salivary gland cavitation	14261	60662	3	1.59641	14	2.82843	ellipse		0.0045771	FALSE	60662	565	2
1584361	0.025327	regulation of cytoskeleton organization	14261	51493	143	1.59641	14	7.2111	ellipse		0.0044716	FALSE	51493	565	13
1584448	0.025327	negative regulation of plasminogen activation	14261	10757	3	1.59641	14	2.82843	ellipse		0.0045771	FALSE	10757	565	2
1584754	0.025327	negative regulation of protein amino acid phosphorylation	14261	1933	40	1.59641	14	4.89898	ellipse		0.0045884	FALSE	1933	565	6
1584832	0.025327	negative regulation of stress-activated MAPK cascade	14261	32873	3	1.59641	14	2.82843	ellipse		0.0045771	FALSE	32873	565	2
1585057	0.025327	regulation of production of molecular mediator of immune response	14261	2700	40	1.59641	14	4.89898	ellipse		0.0045884	FALSE	2700	565	6
1585410	0.025327	uroporphyrinogen III metabolic process	14261	46502	3	1.59641	14	2.82843	ellipse		0.0045771	FALSE	46502	565	2
1585484	0.025327	production of siRNA involved in RNA interference	14261	30422	3	1.59641	14	2.82843	ellipse		0.0045771	FALSE	30422	565	2
1585540	0.025327	endosome transport via multivesicular body sorting pathway	14261	32509	3	1.59641	14	2.82843	ellipse		0.0045771	FALSE	32509	565	2
1585569	0.025327	negative regulation of phagocytosis	14261	50765	3	1.59641	14	2.82843	ellipse		0.0045771	FALSE	50765	565	2
1585753	0.025327	tube lumen cavitation	14261	60605	3	1.59641	14	2.82843	ellipse		0.0045771	FALSE	60605	565	2
1585792	0.025327	cleavage of lamin	14261	6922	3	1.59641	14	2.82843	ellipse		0.0045771	FALSE	6922	565	2
1585851	0.025327	virion attachment, binding of host cell surface receptor	14261	46813	3	1.59641	14	2.82843	ellipse		0.0045771	FALSE	46813	565	2
1585930	0.025327	connective tissue replacement involved in inflammatory response wound healing	14261	2248	3	1.59641	14	2.82843	ellipse		0.0045771	FALSE	2248	565	2
1585943	0.025327	thiamin metabolic process	14261	6772	3	1.59641	14	2.82843	ellipse		0.0045771	FALSE	6772	565	2
1586281	0.025327	leukocyte proliferation	14261	70661	40	1.59641	14	4.89898	ellipse		0.0045884	FALSE	70661	565	6
1584487	0.026272	positive regulation of leukocyte mediated cytotoxicity	14261	1912	18	1.5805	14	4	ellipse		0.0047876	FALSE	1912	565	4
1585351	0.026272	mRNA stabilization	14261	48255	18	1.5805	14	4	ellipse		0.0047876	FALSE	48255	565	4
1585581	0.026272	regulated secretory pathway	14261	45055	18	1.5805	14	4	ellipse		0.0047876	FALSE	45055	565	4
1586339	0.026272	RNA stabilization	14261	43489	18	1.5805	14	4	ellipse		0.0047876	FALSE	43489	565	4
1585884	0.026394	regulation of proteolysis	14261	30162	67	1.57849	14	5.65685	ellipse		0.0048169	FALSE	30162	565	8
1584406	0.026413	cellular response to hormone stimulus	14261	32870	161	1.57818	14	7.48331	ellipse		0.0048273	FALSE	32870	565	14
1583988	0.027937	actin filament-based process	14261	30029	250	1.55382	14	8.7178	ellipse		0.0051147	FALSE	30029	565	19
1585051	0.027937	nuclear division	14261	280	232	1.55382	14	8.48528	ellipse		0.0051282	FALSE	280	565	18
1585052	0.027937	mitosis	14261	7067	232	1.55382	14	8.48528	ellipse		0.0051282	FALSE	7067	565	18
1583948	0.028118	nucleobase, nucleoside, nucleotide and nucleic acid catabolic process	14261	34655	54	1.55102	14	5.2915	ellipse		0.0051977	FALSE	34655	565	7
1583949	0.028118	nucleobase, nucleoside and nucleotide catabolic process	14261	34656	54	1.55102	14	5.2915	ellipse		0.0051977	FALSE	34656	565	7
1584417	0.028118	positive regulation of smooth muscle cell proliferation	14261	48661	29	1.55102	14	4.47214	ellipse		0.0051728	FALSE	48661	565	5
1584572	0.028118	negative regulation of phosphorylation	14261	42326	54	1.55102	14	5.2915	ellipse		0.0051977	FALSE	42326	565	7
1586116	0.028118	regulation of protein binding	14261	43393	41	1.55102	14	4.89898	ellipse		0.0051989	FALSE	43393	565	6
1584577	0.028763	positive regulation of immune response	14261	50778	146	1.54117	14	7.2111	ellipse		0.0053259	FALSE	50778	565	13
1584438	0.029407	cellular lipid catabolic process	14261	44242	83	1.53156	14	6	ellipse		0.0054686	FALSE	44242	565	9
1584997	0.029407	positive regulation of MAPKKK cascade	14261	43410	83	1.53156	14	6	ellipse		0.0054686	FALSE	43410	565	9
1585442	0.029407	female sex differentiation	14261	46660	83	1.53156	14	6	ellipse		0.0054686	FALSE	46660	565	9
1586433	0.029977	in utero embryonic development	14261	1701	216	1.52322	14	8.24621	ellipse		0.0055826	FALSE	1701	565	17
1584660	0.030827	vesicle organization	14261	16050	55	1.51107	14	5.2915	ellipse		0.0057574	FALSE	16050	565	7
1584930	0.030827	cell recognition	14261	8037	55	1.51107	14	5.2915	ellipse		0.0057574	FALSE	8037	565	7
1583880	0.0312	negative regulation of T cell activation	14261	50868	42	1.50585	14	4.89898	ellipse		0.0058669	FALSE	50868	565	6
1584523	0.0312	lymphocyte activation involved in immune response	14261	2285	19	1.50585	14	4	ellipse		0.005877	FALSE	2285	565	4
1585830	0.0312	negative regulation of microtubule polymerization or depolymerization	14261	31111	19	1.50585	14	4	ellipse		0.005877	FALSE	31111	565	4
1585948	0.0312	glycolysis	14261	6096	42	1.50585	14	4.89898	ellipse	glycolysis	0.0058669	FALSE	6096	565	6
1585966	0.0312	cellular amide metabolic process	14261	43603	19	1.50585	14	4	ellipse		0.005877	FALSE	43603	565	4
1586120	0.0312	regulation of tissue remodeling	14261	34103	19	1.50585	14	4	ellipse		0.005877	FALSE	34103	565	4
1584151	0.031363	positive regulation of cell development	14261	10720	84	1.50359	14	6	ellipse		0.0059161	FALSE	10720	565	9
1584018	0.031629	positive regulation of heat generation	14261	31652	10	1.49991	14	3.4641	ellipse		0.0060254	FALSE	31652	565	3
1584424	0.031629	urea cycle	14261	50	10	1.49991	14	3.4641	ellipse	urea cycle	0.0060254	FALSE	50	565	3
1584426	0.031629	regulation of heat generation	14261	31650	10	1.49991	14	3.4641	ellipse		0.0060254	FALSE	31650	565	3
1585266	0.031629	T-helper 1 type immune response	14261	42088	10	1.49991	14	3.4641	ellipse	T-helper 1 type immune response	0.0060254	FALSE	42088	565	3
1585354	0.031629	negative regulation of cell-cell adhesion	14261	22408	10	1.49991	14	3.4641	ellipse		0.0060254	FALSE	22408	565	3
1585610	0.031629	lens fiber cell differentiation	14261	70306	10	1.49991	14	3.4641	ellipse		0.0060254	FALSE	70306	565	3
1586588	0.031629	regulation of branching involved in salivary gland morphogenesis	14261	60693	10	1.49991	14	3.4641	ellipse		0.0060254	FALSE	60693	565	3
1584804	0.032403	protein amino acid dephosphorylation	14261	6470	132	1.48941	14	6.9282	ellipse		0.0061815	FALSE	6470	565	12
1583924	0.032833	cytokine-mediated signaling pathway	14261	19221	70	1.48369	14	5.65685	ellipse	cytokine-mediated signaling pathway	0.0062897	FALSE	19221	565	8
1585265	0.032833	adaptive immune response based on somatic recombination of immune receptors built from immunoglobulin superfamily domains	14261	2460	70	1.48369	14	5.65685	ellipse		0.0062897	FALSE	2460	565	8
1585670	0.032833	negative regulation of secretion	14261	51048	70	1.48369	14	5.65685	ellipse		0.0062897	FALSE	51048	565	8
1586783	0.032873	response to organic cyclic substance	14261	14070	149	1.48316	14	7.2111	ellipse		0.0063062	FALSE	14070	565	13
1583875	0.032924	proteolysis involved in cellular protein catabolic process	14261	51603	311	1.48249	14	9.38083	ellipse		0.0063248	FALSE	51603	565	22
1584959	0.033066	negative regulation of leukocyte activation	14261	2695	56	1.48062	14	5.2915	ellipse		0.0063609	FALSE	2695	565	7
1584341	0.033178	multicellular organismal homeostasis	14261	48871	85	1.47915	14	6	ellipse		0.0063912	FALSE	48871	565	9
1584408	0.034143	positive regulation of immune effector process	14261	2699	43	1.4667	14	4.89898	ellipse		0.0065953	FALSE	2699	565	6
1586268	0.034143	positive regulation of angiogenesis	14261	45766	43	1.4667	14	4.89898	ellipse		0.0065953	FALSE	45766	565	6
1584499	0.035216	endosome transport	14261	16197	71	1.45327	14	5.65685	ellipse		0.0068495	FALSE	16197	565	8
1585392	0.035216	adaptive immune response	14261	2250	71	1.45327	14	5.65685	ellipse		0.0068495	FALSE	2250	565	8
1585747	0.035216	initiation of signal transduction	14261	23036	71	1.45327	14	5.65685	ellipse		0.0068495	FALSE	23036	565	8
1586144	0.035216	signal initiation by diffusible mediator	14261	23038	71	1.45327	14	5.65685	ellipse		0.0068495	FALSE	23038	565	8
1586145	0.035216	signal initiation by protein/peptide mediator	14261	23049	71	1.45327	14	5.65685	ellipse		0.0068495	FALSE	23049	565	8
1583855	0.035513	regulation of organ growth	14261	46620	31	1.44961	14	4.47214	ellipse		0.0069358	FALSE	46620	565	5
1583971	0.035513	regulation of nitric oxide biosynthetic process	14261	45428	31	1.44961	14	4.47214	ellipse		0.0069358	FALSE	45428	565	5
1584000	0.035513	M phase of mitotic cell cycle	14261	87	239	1.44961	14	8.48528	ellipse		0.0069343	FALSE	87	565	18
1584021	0.035845	transforming growth factor beta receptor signaling pathway	14261	7179	57	1.44557	14	5.2915	ellipse		0.0070103	FALSE	7179	565	7
1583874	0.035919	cellular protein catabolic process	14261	44257	314	1.44467	14	9.38083	ellipse		0.0070537	FALSE	44257	565	22
1584223	0.035919	regulation of protein import into nucleus, translocation	14261	33158	20	1.44467	14	4	ellipse		0.0071197	FALSE	33158	565	4
1584546	0.035919	lung development	14261	30324	102	1.44467	14	6.32456	ellipse		0.0071398	FALSE	30324	565	10
1584609	0.035919	positive regulation of myeloid leukocyte differentiation	14261	2763	20	1.44467	14	4	ellipse		0.0071197	FALSE	2763	565	4
1584638	0.035919	carboxylic acid catabolic process	14261	46395	118	1.44467	14	6.63325	ellipse		0.0071315	FALSE	46395	565	11
1584714	0.035919	organic acid catabolic process	14261	16054	118	1.44467	14	6.63325	ellipse		0.0071315	FALSE	16054	565	11
1584815	0.035919	response to tumor necrosis factor	14261	34612	20	1.44467	14	4	ellipse		0.0071197	FALSE	34612	565	4
1585025	0.035919	organelle fusion	14261	48284	20	1.44467	14	4	ellipse		0.0071197	FALSE	48284	565	4
1585204	0.035919	regulation of multicellular organismal metabolic process	14261	44246	20	1.44467	14	4	ellipse		0.0071197	FALSE	44246	565	4
1585639	0.035919	myeloid cell activation involved in immune response	14261	2275	20	1.44467	14	4	ellipse	myeloid cell activation involved in immune response	0.0071197	FALSE	2275	565	4
1586334	0.035919	response to zinc ion	14261	10043	20	1.44467	14	4	ellipse		0.0071197	FALSE	10043	565	4
1586714	0.035919	regulation of smooth muscle cell migration	14261	14910	20	1.44467	14	4	ellipse		0.0071197	FALSE	14910	565	4
1584405	0.036951	cellular response to endogenous stimulus	14261	71495	169	1.43238	14	7.48331	ellipse		0.0073546	FALSE	71495	565	14
1584416	0.036966	regulation of smooth muscle cell proliferation	14261	48660	44	1.4322	14	4.89898	ellipse		0.0073872	FALSE	48660	565	6
1584841	0.036966	positive regulation of epithelial cell proliferation	14261	50679	44	1.4322	14	4.89898	ellipse		0.0073872	FALSE	50679	565	6
1584933	0.036966	regulation of exocytosis	14261	17157	44	1.4322	14	4.89898	ellipse		0.0073872	FALSE	17157	565	6
1585435	0.037125	placenta development	14261	1890	87	1.43033	14	6	ellipse		0.007429	FALSE	1890	565	9
1584594	0.037162	female gonad development	14261	8585	72	1.4299	14	5.65685	ellipse		0.0074462	FALSE	8585	565	8
1584285	0.037319	positive regulation of nucleobase, nucleoside, nucleotide and nucleic acid metabolic process	14261	45935	656	1.42807	14	12.49	ellipse		0.0074878	FALSE	45935	565	39
1585730	0.037943	neurogenesis	14261	22008	636	1.42086	14	12.3288	ellipse		0.0076231	FALSE	22008	565	38
1584270	0.037958	negative regulation of cell growth	14261	30308	103	1.4207	14	6.32456	ellipse		0.0076361	FALSE	30308	565	10
1584571	0.038212	negative regulation of phosphate metabolic process	14261	45936	58	1.4178	14	5.2915	ellipse		0.0077076	FALSE	45936	565	7
1586475	0.038212	negative regulation of phosphorus metabolic process	14261	10563	58	1.4178	14	5.2915	ellipse		0.0077076	FALSE	10563	565	7
1584908	0.038982	regulation of hydrolase activity	14261	51336	375	1.40913	14	10	ellipse		0.0078735	FALSE	51336	565	25
1584024	0.039	amide biosynthetic process	14261	43604	11	1.40894	14	3.4641	ellipse		0.0080435	FALSE	43604	565	3
1584057	0.039	protein targeting to mitochondrion	14261	6626	32	1.40894	14	4.47214	ellipse		0.0079581	FALSE	6626	565	5
1584386	0.039	regulation of macrophage activation	14261	43030	11	1.40894	14	3.4641	ellipse		0.0080435	FALSE	43030	565	3
1584423	0.039	urea metabolic process	14261	19627	11	1.40894	14	3.4641	ellipse		0.0080435	FALSE	19627	565	3
1584453	0.039	regulation of meiotic cell cycle	14261	51445	11	1.40894	14	3.4641	ellipse		0.0080435	FALSE	51445	565	3
1584461	0.039	positive regulation of cell morphogenesis involved in differentiation	14261	10770	11	1.40894	14	3.4641	ellipse		0.0080435	FALSE	10770	565	3
1584820	0.039	serine family amino acid biosynthetic process	14261	9070	11	1.40894	14	3.4641	ellipse		0.0080435	FALSE	9070	565	3
1585070	0.039	protein localization in mitochondrion	14261	70585	32	1.40894	14	4.47214	ellipse		0.0079581	FALSE	70585	565	5
1585114	0.039	oxaloacetate metabolic process	14261	6107	11	1.40894	14	3.4641	ellipse		0.0080435	FALSE	6107	565	3
1585180	0.039	regulation of cell-substrate junction assembly	14261	90109	11	1.40894	14	3.4641	ellipse		0.0080435	FALSE	90109	565	3
1585181	0.039	regulation of focal adhesion assembly	14261	51893	11	1.40894	14	3.4641	ellipse		0.0080435	FALSE	51893	565	3
1585535	0.039	defense response to Gram-negative bacterium	14261	50829	11	1.40894	14	3.4641	ellipse		0.0080435	FALSE	50829	565	3
1585679	0.039	positive regulation of T cell mediated immunity	14261	2711	11	1.40894	14	3.4641	ellipse		0.0080435	FALSE	2711	565	3
1585847	0.039	positive regulation of epithelial to mesenchymal transition	14261	10718	11	1.40894	14	3.4641	ellipse		0.0080435	FALSE	10718	565	3
1586278	0.039	actin filament polymerization	14261	30041	11	1.40894	14	3.4641	ellipse		0.0080435	FALSE	30041	565	3
1586566	0.039	negative regulation of monooxygenase activity	14261	32769	11	1.40894	14	3.4641	ellipse		0.0080435	FALSE	32769	565	3
1584118	0.039132	ovulation cycle process	14261	22602	73	1.40747	14	5.65685	ellipse		0.0080812	FALSE	22602	565	8
1585537	0.039876	nucleotide catabolic process	14261	9166	45	1.39929	14	4.89898	ellipse		0.0082455	FALSE	9166	565	6
1583866	0.040751	2'-deoxyribonucleotide metabolic process	14261	9394	21	1.38986	14	4	ellipse		0.0085242	FALSE	9394	565	4
1583956	0.040751	prostanoid metabolic process	14261	6692	21	1.38986	14	4	ellipse		0.0085242	FALSE	6692	565	4
1583957	0.040751	prostaglandin metabolic process	14261	6693	21	1.38986	14	4	ellipse		0.0085242	FALSE	6693	565	4
1584790	0.040751	glucosamine metabolic process	14261	6041	21	1.38986	14	4	ellipse		0.0085242	FALSE	6041	565	4
1584791	0.040751	N-acetylglucosamine metabolic process	14261	6044	21	1.38986	14	4	ellipse		0.0085242	FALSE	6044	565	4
1584914	0.040751	regulation of B cell mediated immunity	14261	2712	21	1.38986	14	4	ellipse		0.0085242	FALSE	2712	565	4
1585095	0.040751	regulation of immunoglobulin mediated immune response	14261	2889	21	1.38986	14	4	ellipse		0.0085242	FALSE	2889	565	4
1585216	0.040751	negative regulation of caspase activity	14261	43154	21	1.38986	14	4	ellipse		0.0085242	FALSE	43154	565	4
1585406	0.040751	positive regulation of mitotic cell cycle	14261	45931	21	1.38986	14	4	ellipse		0.0085242	FALSE	45931	565	4
1584008	0.040886	regulation of protein ubiquitination	14261	31396	121	1.38843	14	6.63325	ellipse		0.0085633	FALSE	31396	565	11
1583961	0.041247	regulation of peptidyl-threonine phosphorylation	14261	10799	4	1.38461	14	2.82843	ellipse		0.0089141	FALSE	10799	565	2
1583983	0.041247	positive regulation of phosphoinositide 3-kinase activity	14261	43552	4	1.38461	14	2.82843	ellipse		0.0089141	FALSE	43552	565	2
1584032	0.041247	phosphorylated carbohydrate dephosphorylation	14261	46838	4	1.38461	14	2.82843	ellipse		0.0089141	FALSE	46838	565	2
1584112	0.041247	negative regulation of defense response to virus	14261	50687	4	1.38461	14	2.82843	ellipse		0.0089141	FALSE	50687	565	2
1584447	0.041247	regulation of plasminogen activation	14261	10755	4	1.38461	14	2.82843	ellipse		0.0089141	FALSE	10755	565	2
1584467	0.041247	platelet aggregation	14261	70527	4	1.38461	14	2.82843	ellipse		0.0089141	FALSE	70527	565	2
1584636	0.041247	respiratory tube development	14261	30323	105	1.38461	14	6.32456	ellipse		0.0087083	FALSE	30323	565	10
1584809	0.041247	D-ribose metabolic process	14261	6014	4	1.38461	14	2.82843	ellipse		0.0089141	FALSE	6014	565	2
1584828	0.041247	neutrophil degranulation	14261	43312	4	1.38461	14	2.82843	ellipse		0.0089141	FALSE	43312	565	2
1584872	0.041247	glycine biosynthetic process	14261	6545	4	1.38461	14	2.82843	ellipse		0.0089141	FALSE	6545	565	2
1584924	0.041247	cellular ketone body metabolic process	14261	46950	4	1.38461	14	2.82843	ellipse		0.0089141	FALSE	46950	565	2
1584957	0.041247	positive regulation of interferon-alpha production	14261	32727	4	1.38461	14	2.82843	ellipse		0.0089141	FALSE	32727	565	2
1584963	0.041247	neutrophil activation involved in immune response	14261	2283	4	1.38461	14	2.82843	ellipse		0.0089141	FALSE	2283	565	2
1585032	0.041247	inositol phosphate dephosphorylation	14261	46855	4	1.38461	14	2.82843	ellipse		0.0089141	FALSE	46855	565	2
1585440	0.041247	regulation of homotypic cell-cell adhesion	14261	34110	4	1.38461	14	2.82843	ellipse		0.0089141	FALSE	34110	565	2
1585473	0.041247	response to cobalt ion	14261	32025	4	1.38461	14	2.82843	ellipse		0.0089141	FALSE	32025	565	2
1585596	0.041247	positive regulation of vesicle fusion	14261	31340	4	1.38461	14	2.82843	ellipse		0.0089141	FALSE	31340	565	2
1585616	0.041247	regulation of phosphoinositide 3-kinase activity	14261	43551	4	1.38461	14	2.82843	ellipse		0.0089141	FALSE	43551	565	2
1585844	0.041247	positive regulation of cellular amine metabolic process	14261	33240	4	1.38461	14	2.82843	ellipse		0.0089141	FALSE	33240	565	2
1585940	0.041247	regulation of mast cell chemotaxis	14261	60753	4	1.38461	14	2.82843	ellipse		0.0089141	FALSE	60753	565	2
1585941	0.041247	positive regulation of mast cell chemotaxis	14261	60754	4	1.38461	14	2.82843	ellipse		0.0089141	FALSE	60754	565	2
1586547	0.041247	antigen processing and presentation via MHC class Ib	14261	2475	4	1.38461	14	2.82843	ellipse		0.0089141	FALSE	2475	565	2
1586584	0.041247	leukemia inhibitory factor signaling pathway	14261	48861	4	1.38461	14	2.82843	ellipse		0.0089141	FALSE	48861	565	2
1586630	0.041247	protein geranylgeranylation	14261	18344	4	1.38461	14	2.82843	ellipse		0.0089141	FALSE	18344	565	2
1586631	0.041247	protein amino acid geranylgeranylation	14261	18348	4	1.38461	14	2.82843	ellipse		0.0089141	FALSE	18348	565	2
1584275	0.041913	positive regulation of DNA replication	14261	45740	33	1.37765	14	4.47214	ellipse		0.0090804	FALSE	45740	565	5
1586311	0.041913	positive regulation of ERK1 and ERK2 cascade	14261	70374	33	1.37765	14	4.47214	ellipse		0.0090804	FALSE	70374	565	5
1584536	0.042289	positive regulation of cytoskeleton organization	14261	51495	46	1.37378	14	4.89898	ellipse		0.009173	FALSE	51495	565	6
1584855	0.042756	regulation of neuron projection development	14261	10975	106	1.369	14	6.32456	ellipse		0.0092859	FALSE	10975	565	10
1585292	0.043559	cellular response to insulin stimulus	14261	32869	75	1.36092	14	5.65685	ellipse		0.0094719	FALSE	32869	565	8
1584664	0.046269	positive regulation of cell killing	14261	31343	22	1.33471	14	4	ellipse		0.010098	FALSE	31343	565	4
1584989	0.046269	posttranscriptional gene silencing by RNA	14261	35194	22	1.33471	14	4	ellipse		0.010098	FALSE	35194	565	4
1585918	0.046269	posttranscriptional gene silencing	14261	16441	22	1.33471	14	4	ellipse		0.010098	FALSE	16441	565	4
1585648	0.046818	response to ethanol	14261	45471	76	1.32958	14	5.65685	ellipse		0.010231	FALSE	45471	565	8
1583849	0.047077	neutrophil mediated immunity	14261	2446	12	1.32719	14	3.4641	ellipse		0.010413	FALSE	2446	565	3
1583867	0.047077	pyrimidine deoxyribonucleotide metabolic process	14261	9219	12	1.32719	14	3.4641	ellipse		0.010413	FALSE	9219	565	3
1584140	0.047077	induction of positive chemotaxis	14261	50930	12	1.32719	14	3.4641	ellipse		0.010413	FALSE	50930	565	3
1584650	0.047077	regulation of isotype switching	14261	45191	12	1.32719	14	3.4641	ellipse		0.010413	FALSE	45191	565	3
1584654	0.047077	nucleobase biosynthetic process	14261	46112	12	1.32719	14	3.4641	ellipse		0.010413	FALSE	46112	565	3
1584720	0.047077	positive regulation of collagen metabolic process	14261	10714	12	1.32719	14	3.4641	ellipse		0.010413	FALSE	10714	565	3
1584974	0.047077	regulation of exit from mitosis	14261	7096	12	1.32719	14	3.4641	ellipse		0.010413	FALSE	7096	565	3
1585026	0.047077	vesicle fusion	14261	6906	12	1.32719	14	3.4641	ellipse		0.010413	FALSE	6906	565	3
1585098	0.047077	negative regulation of cyclin-dependent protein kinase activity	14261	45736	12	1.32719	14	3.4641	ellipse		0.010413	FALSE	45736	565	3
1585296	0.047077	positive regulation of collagen biosynthetic process	14261	32967	12	1.32719	14	3.4641	ellipse		0.010413	FALSE	32967	565	3
1585121	0.047543	cell cycle arrest	14261	7050	108	1.32291	14	6.32456	ellipse		0.010528	FALSE	7050	565	10
1585507	0.047743	regulation of cell morphogenesis involved in differentiation	14261	10769	92	1.32109	14	6	ellipse		0.010585	FALSE	10769	565	9
1584878	0.048685	sulfur metabolic process	14261	6790	125	1.3126	14	6.63325	ellipse		0.010807	FALSE	6790	565	11
1585178	0.049505	negative regulation of ubiquitin-protein ligase activity involved in mitotic cell cycle	14261	51436	62	1.30535	14	5.2915	ellipse		0.011016	FALSE	51436	565	7
1586819	0.049505	response to glucose stimulus	14261	9749	62	1.30535	14	5.2915	ellipse		0.011016	FALSE	9749	565	7
1585832	0.049525	response to organic nitrogen	14261	10243	77	1.30518	14	5.65685	ellipse		0.011033	FALSE	10243	565	8
1586273	0.052868	nervous system development	14261	7399	1152	1.2768	14	15.6205	ellipse		0.011841	FALSE	7399	565	61
1584530	0.052953	development of primary female sexual characteristics	14261	46545	78	1.27611	14	5.65685	ellipse		0.011882	FALSE	46545	565	8
1584082	0.053274	nucleoside metabolic process	14261	9116	63	1.27348	14	5.2915	ellipse		0.011982	FALSE	9116	565	7
1584319	0.05359	cell-cell adhesion	14261	16337	291	1.27092	14	8.94427	ellipse		0.012071	FALSE	16337	565	20
1583843	0.054871	positive regulation of homeostatic process	14261	32846	49	1.26065	14	4.89898	ellipse		0.0124	FALSE	32846	565	6
1586160	0.055796	exocytosis	14261	6887	111	1.25339	14	6.32456	ellipse		0.012624	FALSE	6887	565	10
1584068	0.056925	organic acid biosynthetic process	14261	16053	163	1.24469	14	7.2111	ellipse		0.012925	FALSE	16053	565	13
1585046	0.056925	carboxylic acid biosynthetic process	14261	46394	163	1.24469	14	7.2111	ellipse		0.012925	FALSE	46394	565	13
1584862	0.057017	purine ribonucleotide catabolic process	14261	9154	13	1.244	14	3.4641	ellipse		0.013144	FALSE	9154	565	3
1584429	0.059385	ovulation cycle	14261	42698	80	1.22632	14	5.65685	ellipse		0.013721	FALSE	42698	565	8
1584163	0.059514	regulation of epidermal growth factor receptor signaling pathway	14261	42058	24	1.22538	14	4	ellipse		0.013783	FALSE	42058	565	4
1583892	0.060253	cell cycle phase	14261	22403	435	1.22002	14	10.3923	ellipse		0.014342	FALSE	22403	565	27
1583982	0.060253	positive regulation of lipid kinase activity	14261	90218	5	1.22002	14	2.82843	ellipse		0.014468	FALSE	90218	565	2
1584056	0.060253	protein targeting	14261	6605	201	1.22002	14	7.74597	ellipse		0.01406	FALSE	6605	565	15
1584474	0.060253	carbohydrate biosynthetic process	14261	16051	113	1.22002	14	6.32456	ellipse		0.014186	FALSE	16051	565	10
1584545	0.060253	respiratory system development	14261	60541	113	1.22002	14	6.32456	ellipse		0.014186	FALSE	60541	565	10
1585002	0.060253	regulation of protein import into nucleus	14261	42306	65	1.22002	14	5.2915	ellipse		0.014097	FALSE	42306	565	7
1585007	0.060253	regulation of vesicle fusion	14261	31338	5	1.22002	14	2.82843	ellipse		0.014468	FALSE	31338	565	2
1585030	0.060253	wound healing involved in inflammatory response	14261	2246	5	1.22002	14	2.82843	ellipse		0.014468	FALSE	2246	565	2
1585187	0.060253	thiamin and derivative metabolic process	14261	42723	5	1.22002	14	2.82843	ellipse		0.014468	FALSE	42723	565	2
1586133	0.060253	tube morphogenesis	14261	35239	201	1.22002	14	7.74597	ellipse		0.01406	FALSE	35239	565	15
1584095	0.060636	positive regulation of myeloid cell differentiation	14261	45639	37	1.21727	14	4.47214	ellipse		0.014657	FALSE	45639	565	5
1585316	0.060636	embryonic development	14261	9790	601	1.21727	14	11.8322	ellipse		0.014654	FALSE	9790	565	35
1585586	0.060636	pyrimidine nucleotide metabolic process	14261	6220	37	1.21727	14	4.47214	ellipse		0.014657	FALSE	6220	565	5
1584233	0.061276	tissue development	14261	9888	750	1.21271	14	12.9615	ellipse		0.014829	FALSE	9888	565	42
1585177	0.06253	negative regulation of ubiquitin-protein ligase activity	14261	51444	66	1.20391	14	5.2915	ellipse		0.015249	FALSE	51444	565	7
1585428	0.06253	negative regulation of ligase activity	14261	51352	66	1.20391	14	5.2915	ellipse		0.015249	FALSE	51352	565	7
1585579	0.06253	gene silencing	14261	16458	66	1.20391	14	5.2915	ellipse		0.015249	FALSE	16458	565	7
1585840	0.06253	response to monosaccharide stimulus	14261	34284	66	1.20391	14	5.2915	ellipse		0.015249	FALSE	34284	565	7
1585841	0.06253	response to hexose stimulus	14261	9746	66	1.20391	14	5.2915	ellipse		0.015249	FALSE	9746	565	7
1584167	0.06373	positive regulation of biosynthetic process	14261	9891	731	1.19566	14	12.8062	ellipse		0.015583	FALSE	9891	565	41
1585063	0.06487	regulation of mRNA stability	14261	43488	25	1.18796	14	4	ellipse		0.015906	FALSE	43488	565	4
1583854	0.065674	regulation of growth	14261	40008	359	1.18261	14	9.59166	ellipse		0.016261	FALSE	40008	565	23
1584185	0.065674	regulation of epithelial to mesenchymal transition	14261	10717	14	1.18261	14	3.4641	ellipse		0.016244	FALSE	10717	565	3
1584205	0.065674	T cell activation involved in immune response	14261	2286	14	1.18261	14	3.4641	ellipse		0.016244	FALSE	2286	565	3
1584307	0.066643	negative regulation of organelle organization	14261	10639	99	1.17625	14	6	ellipse		0.016572	FALSE	10639	565	9
1584280	0.068148	cellular protein complex assembly	14261	43623	151	1.16654	14	6.9282	ellipse		0.016964	FALSE	43623	565	12
1584381	0.071076	protein import	14261	17038	117	1.14828	14	6.32456	ellipse		0.017738	FALSE	17038	565	10
1584726	0.071076	regulation of ubiquitin-protein ligase activity involved in mitotic cell cycle	14261	51439	68	1.14828	14	5.2915	ellipse		0.01775	FALSE	51439	565	7
1584950	0.071076	viral reproduction	14261	16032	68	1.14828	14	5.2915	ellipse		0.01775	FALSE	16032	565	7
1584854	0.071171	regulation of neuron differentiation	14261	45664	170	1.1477	14	7.2111	ellipse		0.017793	FALSE	45664	565	13
1584728	0.072155	interaction with host	14261	51701	39	1.14173	14	4.47214	ellipse		0.018154	FALSE	51701	565	5
1584569	0.072201	regulation of RNA stability	14261	43487	26	1.14146	14	4	ellipse		0.018224	FALSE	43487	565	4
1584861	0.072201	purine nucleotide catabolic process	14261	6195	26	1.14146	14	4	ellipse		0.018224	FALSE	6195	565	4
1585829	0.072201	regulation of microtubule polymerization or depolymerization	14261	31110	26	1.14146	14	4	ellipse		0.018224	FALSE	31110	565	4
1585636	0.074482	embryonic development ending in birth or egg hatching	14261	9792	364	1.12795	14	9.59166	ellipse		0.018819	FALSE	9792	565	23
1585129	0.076623	fatty acid metabolic process	14261	6631	209	1.11564	14	7.74597	ellipse		0.019381	FALSE	6631	565	15
1585929	0.076705	tissue remodeling	14261	48771	54	1.11518	14	4.89898	ellipse		0.019422	FALSE	48771	565	6
1584507	0.077063	positive regulation of multicellular organismal metabolic process	14261	44253	15	1.11315	14	3.4641	ellipse		0.019718	FALSE	44253	565	3
1585646	0.077063	cellular biogenic amine catabolic process	14261	42402	15	1.11315	14	3.4641	ellipse		0.019718	FALSE	42402	565	3
1586565	0.077063	negative regulation of oxidoreductase activity	14261	51354	15	1.11315	14	3.4641	ellipse		0.019718	FALSE	51354	565	3
1584948	0.078362	negative regulation of lipid metabolic process	14261	45833	40	1.10589	14	4.47214	ellipse		0.020092	FALSE	45833	565	5
1585613	0.078362	nucleic acid phosphodiester bond hydrolysis	14261	90305	40	1.10589	14	4.47214	ellipse		0.020092	FALSE	90305	565	5
1584212	0.078593	indole derivative catabolic process	14261	42436	6	1.10462	14	2.82843	ellipse		0.021137	FALSE	42436	565	2
1584359	0.078593	indolalkylamine catabolic process	14261	46218	6	1.10462	14	2.82843	ellipse		0.021137	FALSE	46218	565	2
1584621	0.078593	regulation of acute inflammatory response	14261	2673	27	1.10462	14	4	ellipse		0.02074	FALSE	2673	565	4
1584649	0.078593	regulation of DNA recombination	14261	18	27	1.10462	14	4	ellipse		0.02074	FALSE	18	565	4
1584990	0.078593	RNA interference	14261	16246	6	1.10462	14	2.82843	ellipse		0.021137	FALSE	16246	565	2
1585112	0.078593	tryptophan catabolic process	14261	6569	6	1.10462	14	2.82843	ellipse		0.021137	FALSE	6569	565	2
1585154	0.078593	response to dsRNA	14261	43331	27	1.10462	14	4	ellipse		0.02074	FALSE	43331	565	4
1585448	0.078593	negative regulation of protein maturation by peptide bond cleavage	14261	10955	6	1.10462	14	2.82843	ellipse		0.021137	FALSE	10955	565	2
1585655	0.078593	AMP metabolic process	14261	46033	6	1.10462	14	2.82843	ellipse		0.021137	FALSE	46033	565	2
1585970	0.078593	virion attachment to host cell surface receptor	14261	19062	6	1.10462	14	2.82843	ellipse		0.021137	FALSE	19062	565	2
1586033	0.078593	amino sugar metabolic process	14261	6040	27	1.10462	14	4	ellipse		0.02074	FALSE	6040	565	4
1586685	0.078593	protein amino acid prenylation	14261	18346	6	1.10462	14	2.82843	ellipse		0.021137	FALSE	18346	565	2
1584014	0.081371	morphogenesis of a branching structure	14261	1763	121	1.08953	14	6.32456	ellipse		0.021906	FALSE	1763	565	10
1584049	0.085322	female pregnancy	14261	7565	122	1.06894	14	6.32456	ellipse		0.02305	FALSE	7565	565	10
1586318	0.085322	M phase	14261	279	351	1.06894	14	9.38083	ellipse		0.023061	FALSE	279	565	22
1584365	0.086265	regulation of stress-activated MAPK cascade	14261	32872	16	1.06416	14	3.4641	ellipse		0.023569	FALSE	32872	565	3
1584398	0.086265	regulation of viral reproduction	14261	50792	28	1.06416	14	4	ellipse		0.02346	FALSE	50792	565	4
1585194	0.086265	negative regulation of kinase activity	14261	33673	105	1.06416	14	6	ellipse		0.023414	FALSE	33673	565	9
1584277	0.089779	acute inflammatory response	14261	2526	89	1.04682	14	5.65685	ellipse		0.024625	FALSE	2526	565	8
1585469	0.090069	DNA catabolic process	14261	6308	57	1.04542	14	4.89898	ellipse		0.024728	FALSE	6308	565	6
1584194	0.091647	response to radiation	14261	9314	216	1.03788	14	7.74597	ellipse		0.025186	FALSE	9314	565	15
1585257	0.095735	regulation of monooxygenase activity	14261	32768	29	1.01893	14	4	ellipse		0.026386	FALSE	32768	565	4
1584020	0.099396	transmembrane receptor protein serine/threonine kinase signaling pathway	14261	7178	108	1.00263	14	6	ellipse		0.027501	FALSE	7178	565	9
1584039	0.099407	regulation of T cell mediated immunity	14261	2709	17	1.00258	14	3.4641	ellipse		0.027796	FALSE	2709	565	3
1585372	0.099407	negative regulation of endocytosis	14261	45806	17	1.00258	14	3.4641	ellipse		0.027796	FALSE	45806	565	3
1583940	0.099843	activation of caspase activity	14261	6919	59	1.00068	14	4.89898	ellipse		0.028757	FALSE	6919	565	6
1584314	0.099843	positive regulation of macromolecule biosynthetic process	14261	10557	675	1.00068	14	12.1655	ellipse		0.02846	FALSE	10557	565	37
1584770	0.099843	cellular component disassembly	14261	22411	59	1.00068	14	4.89898	ellipse		0.028757	FALSE	22411	565	6
1585262	0.099843	regulation of nuclear division	14261	51783	59	1.00068	14	4.89898	ellipse		0.028757	FALSE	51783	565	6
1585499	0.099843	tryptophan metabolic process	14261	6568	7	1.00068	14	2.82843	ellipse		0.028823	FALSE	6568	565	2
1585629	0.099843	regulation of mitosis	14261	7088	59	1.00068	14	4.89898	ellipse		0.028757	FALSE	7088	565	6
1585721	0.099843	mitochondrial transport	14261	6839	75	1.00068	14	5.2915	ellipse		0.02876	FALSE	6839	565	7
1586381	0.099843	protein prenylation	14261	18342	7	1.00068	14	2.82843	ellipse		0.028823	FALSE	18342	565	2
1584368	0.10097	polyol metabolic process	14261	19751	44	0.995795	14	4.47214	ellipse		0.029177	FALSE	19751	565	5
1584274	0.10132	positive regulation of cellular biosynthetic process	14261	31328	720	0.994313	14	12.49	ellipse		0.02933	FALSE	31328	565	39
1585607	0.10168	regulation of calcium ion transport into cytosol	14261	10522	30	0.992747	14	4	ellipse		0.029521	FALSE	10522	565	4
1586065	0.10168	chordate embryonic development	14261	43009	360	0.992747	14	9.38083	ellipse		0.029545	FALSE	43009	565	22
1585201	0.10595	regulation of cell projection organization	14261	31344	128	0.974904	14	6.32456	ellipse		0.03084	FALSE	31344	565	10
1586422	0.10965	regulation of catabolic process	14261	9894	282	0.959975	14	8.48528	ellipse		0.032036	FALSE	9894	565	18
1585193	0.10966	negative regulation of transferase activity	14261	51348	111	0.959959	14	6	ellipse		0.032067	FALSE	51348	565	9
1584065	0.10989	negative regulation of lipid biosynthetic process	14261	51055	18	0.959053	14	3.4641	ellipse		0.032397	FALSE	51055	565	3
1585361	0.10989	inositol metabolic process	14261	6020	18	0.959053	14	3.4641	ellipse		0.032397	FALSE	6020	565	3
1584083	0.11068	purine nucleoside metabolic process	14261	42278	31	0.955941	14	4	ellipse		0.032867	FALSE	42278	565	4
1584100	0.11068	purine ribonucleoside metabolic process	14261	46128	31	0.955941	14	4	ellipse		0.032867	FALSE	46128	565	4
1584632	0.11168	viral reproductive process	14261	22415	61	0.952019	14	4.89898	ellipse		0.033194	FALSE	22415	565	6
1583827	0.11198	purine ribonucleoside monophosphate metabolic process	14261	9167	19	0.950845	14	3.4641	ellipse		0.03737	FALSE	9167	565	3
1583907	0.11198	response to defenses of other organism involved in symbiotic interaction	14261	52173	8	0.950845	14	2.82843	ellipse		0.037437	FALSE	52173	565	2
1584064	0.11198	negative regulation of biosynthetic process	14261	9890	621	0.950845	14	11.6619	ellipse		0.035201	FALSE	9890	565	34
1584117	0.11198	rhythmic process	14261	48511	152	0.950845	14	6.63325	ellipse		0.039351	FALSE	48511	565	11
1584320	0.11198	homotypic cell-cell adhesion	14261	34109	8	0.950845	14	2.82843	ellipse		0.037437	FALSE	34109	565	2
1584362	0.11198	negative regulation of cytoskeleton organization	14261	51494	62	0.950845	14	4.89898	ellipse		0.035571	FALSE	51494	565	6
1584608	0.11198	regulation of myeloid leukocyte differentiation	14261	2761	47	0.950845	14	4.47214	ellipse		0.037454	FALSE	2761	565	5
1584710	0.11198	gland morphogenesis	14261	22612	79	0.950845	14	5.2915	ellipse		0.036769	FALSE	22612	565	7
1585272	0.11198	response to host	14261	75136	8	0.950845	14	2.82843	ellipse		0.037437	FALSE	75136	565	2
1585273	0.11198	response to host defenses	14261	52200	8	0.950845	14	2.82843	ellipse		0.037437	FALSE	52200	565	2
1585310	0.11198	protein localization in organelle	14261	33365	151	0.950845	14	6.63325	ellipse		0.03779	FALSE	33365	565	11
1585641	0.11198	regulation of lipid kinase activity	14261	43550	8	0.950845	14	2.82843	ellipse		0.037437	FALSE	43550	565	2
1586061	0.11198	amine catabolic process	14261	9310	80	0.950845	14	5.2915	ellipse		0.038979	FALSE	9310	565	7
1586390	0.11198	purine nucleoside monophosphate metabolic process	14261	9126	19	0.950845	14	3.4641	ellipse		0.03737	FALSE	9126	565	3
1586542	0.11198	response to carbohydrate stimulus	14261	9743	78	0.950845	14	5.2915	ellipse		0.034643	FALSE	9743	565	7
1585821	0.11336	regulation of cell-matrix adhesion	14261	1952	33	0.945536	14	4	ellipse		0.040197	FALSE	1952	565	4
1586242	0.11396	negative regulation of cell adhesion	14261	7162	48	0.94324	14	4.47214	ellipse		0.040501	FALSE	7162	565	5
1584088	0.11596	vitamin metabolic process	14261	6766	81	0.935679	14	5.2915	ellipse		0.041274	FALSE	6766	565	7
1584725	0.11596	regulation of ubiquitin-protein ligase activity	14261	51438	81	0.935679	14	5.2915	ellipse		0.041274	FALSE	51438	565	7
1584414	0.11956	cell development	14261	48468	631	0.922429	14	11.6619	ellipse		0.042585	FALSE	48468	565	34
1585568	0.11972	regulation of phagocytosis	14261	50764	20	0.92182	14	3.4641	ellipse		0.042708	FALSE	50764	565	3
1585823	0.11972	actin polymerization or depolymerization	14261	8154	20	0.92182	14	3.4641	ellipse		0.042708	FALSE	8154	565	3
1585593	0.12004	regulation of cell growth	14261	1558	212	0.920665	14	7.48331	ellipse		0.042854	FALSE	1558	565	14
1584839	0.12312	cellular amino acid derivative metabolic process	14261	6575	174	0.909679	14	6.9282	ellipse		0.044172	FALSE	6575	565	12
1584015	0.12457	morphogenesis of a branching epithelium	14261	61138	100	0.904573	14	5.65685	ellipse		0.044771	FALSE	61138	565	8
1585097	0.12457	negative regulation of protein kinase activity	14261	6469	100	0.904573	14	5.65685	ellipse		0.044771	FALSE	6469	565	8
1585584	0.12735	sex differentiation	14261	7548	175	0.895015	14	6.9282	ellipse		0.045801	FALSE	7548	565	12
1583926	0.12783	nuclear envelope organization	14261	6998	9	0.893351	14	2.82843	ellipse		0.046891	FALSE	6998	565	2
1583943	0.12783	regulation of interferon-alpha production	14261	32647	9	0.893351	14	2.82843	ellipse		0.046891	FALSE	32647	565	2
1583991	0.12783	tissue morphogenesis	14261	48729	275	0.893351	14	8.24621	ellipse		0.046928	FALSE	48729	565	17
1584552	0.12783	regulation of microtubule-based process	14261	32886	50	0.893351	14	4.47214	ellipse		0.047034	FALSE	32886	565	5
1586597	0.12783	icosanoid metabolic process	14261	6690	50	0.893351	14	4.47214	ellipse		0.047034	FALSE	6690	565	5
1586647	0.12783	tube formation	14261	35148	50	0.893351	14	4.47214	ellipse		0.047034	FALSE	35148	565	5
1584729	0.13015	virus-host interaction	14261	19048	21	0.885568	14	3.4641	ellipse		0.048406	FALSE	19048	565	3
1585039	0.13015	cellular amino acid derivative catabolic process	14261	42219	21	0.885568	14	3.4641	ellipse		0.048406	FALSE	42219	565	3
1585101	0.13015	initiation of viral infection	14261	19059	21	0.885568	14	3.4641	ellipse		0.048406	FALSE	19059	565	3
1585954	0.13015	chemical homeostasis	14261	48878	529	0.885568	14	10.7703	ellipse		0.048362	FALSE	48878	565	29
1584071	0.13079	regulation of ligase activity	14261	51340	84	0.883431	14	5.2915	ellipse		0.048679	FALSE	51340	565	7
1584605	0.13321	ubiquitin-dependent protein catabolic process	14261	6511	277	0.875455	14	8.24621	ellipse		0.049617	FALSE	6511	565	17
1584263	0.13516	vascular process in circulatory system	14261	3018	51	0.86916	14	4.47214	ellipse		0.050522	FALSE	3018	565	5
1584819	0.13516	cellular amino acid biosynthetic process	14261	8652	51	0.86916	14	4.47214	ellipse		0.050522	FALSE	8652	565	5
1585049	0.1391	positive regulation of peptidase activity	14261	10952	68	0.856684	14	4.89898	ellipse		0.052105	FALSE	10952	565	6
1585103	0.1391	positive regulation of caspase activity	14261	43280	68	0.856684	14	4.89898	ellipse		0.052105	FALSE	43280	565	6
1584111	0.1464	negative regulation of multi-organism process	14261	43901	10	0.834451	14	2.82843	ellipse		0.057108	FALSE	43901	565	2
1584174	0.1464	regulation of protein processing	14261	70613	10	0.834451	14	2.82843	ellipse		0.057108	FALSE	70613	565	2
1584175	0.1464	regulation of protein maturation by peptide bond cleavage	14261	10953	10	0.834451	14	2.82843	ellipse		0.057108	FALSE	10953	565	2
1584756	0.1464	movement in host environment	14261	52126	10	0.834451	14	2.82843	ellipse		0.057108	FALSE	52126	565	2
1585059	0.1464	modification-dependent macromolecule catabolic process	14261	43632	282	0.834451	14	8.24621	ellipse		0.056811	FALSE	43632	565	17
1585060	0.1464	modification-dependent protein catabolic process	14261	19941	282	0.834451	14	8.24621	ellipse		0.056811	FALSE	19941	565	17
1585079	0.1464	entry into host cell	14261	30260	10	0.834451	14	2.82843	ellipse		0.057108	FALSE	30260	565	2
1585080	0.1464	entry of virus into host cell	14261	46718	10	0.834451	14	2.82843	ellipse		0.057108	FALSE	46718	565	2
1585198	0.1464	movement in environment of other organism involved in symbiotic interaction	14261	52192	10	0.834451	14	2.82843	ellipse		0.057108	FALSE	52192	565	2
1585199	0.1464	entry into other organism involved in symbiotic interaction	14261	51828	10	0.834451	14	2.82843	ellipse		0.057108	FALSE	51828	565	2
1585867	0.1464	entry into cell of other organism involved in symbiotic interaction	14261	51806	10	0.834451	14	2.82843	ellipse		0.057108	FALSE	51806	565	2
1585921	0.1464	cell morphogenesis involved in differentiation	14261	904	241	0.834451	14	7.74597	ellipse		0.056621	FALSE	904	565	15
1586126	0.1464	entry into host	14261	44409	10	0.834451	14	2.82843	ellipse		0.057108	FALSE	44409	565	2
1584473	0.14712	biosynthetic process	14261	9058	1796	0.832338	14	18.3303	ellipse		0.057465	FALSE	9058	565	84
1585228	0.14813	unsaturated fatty acid metabolic process	14261	33559	53	0.829358	14	4.47214	ellipse		0.05794	FALSE	33559	565	5
1584639	0.14937	cellular amino acid catabolic process	14261	9063	70	0.825743	14	4.89898	ellipse		0.058504	FALSE	9063	565	6
1586301	0.1514	regulation of ion transport	14261	43269	106	0.81987	14	5.65685	ellipse		0.059341	FALSE	43269	565	8
1584235	0.15182	reproductive structure development	14261	48608	163	0.818676	14	6.63325	ellipse		0.059544	FALSE	48608	565	11
1584124	0.15394	neuron development	14261	48666	326	0.812637	14	8.7178	ellipse		0.060419	FALSE	48666	565	19
1584067	0.15737	cellular biosynthetic process	14261	44249	1686	0.803069	14	17.7764	ellipse		0.062269	FALSE	44249	565	79
1585573	0.15737	gene silencing by RNA	14261	31047	38	0.803069	14	4	ellipse		0.062245	FALSE	31047	565	4
1584353	0.15738	nucleobase, nucleoside and nucleotide biosynthetic process	14261	34404	184	0.803064	14	6.9282	ellipse		0.062354	FALSE	34404	565	12
1584391	0.15738	nucleobase, nucleoside, nucleotide and nucleic acid biosynthetic process	14261	34654	184	0.803064	14	6.9282	ellipse		0.062354	FALSE	34654	565	12
1584901	0.15877	cellular ion homeostasis	14261	6873	370	0.799227	14	9.16515	ellipse		0.062992	FALSE	6873	565	21
1584079	0.15934	cellular developmental process	14261	48869	1711	0.79767	14	17.8885	ellipse		0.063261	FALSE	48869	565	80
1584080	0.16096	cell differentiation	14261	30154	1665	0.793275	14	17.6635	ellipse		0.063947	FALSE	30154	565	78
1584092	0.16324	development of primary sexual characteristics	14261	45137	146	0.787166	14	6.32456	ellipse		0.064896	FALSE	45137	565	10
1585740	0.16391	sensory organ development	14261	7423	246	0.785405	14	7.74597	ellipse		0.065204	FALSE	7423	565	15
1585158	0.16425	negative regulation of cellular biosynthetic process	14261	31327	611	0.784503	14	11.3137	ellipse		0.065383	FALSE	31327	565	32
1583992	0.16633	morphogenesis of an epithelium	14261	2009	206	0.779031	14	7.2111	ellipse		0.066434	FALSE	2009	565	13
1584593	0.16661	gonad development	14261	8406	128	0.778311	14	6	ellipse		0.06793	FALSE	8406	565	9
1583906	0.17094	symbiosis, encompassing mutualism through parasitism	14261	44403	56	0.767161	14	4.47214	ellipse		0.070172	FALSE	44403	565	5
1584089	0.17094	water-soluble vitamin metabolic process	14261	6767	40	0.767161	14	4	ellipse		0.072528	FALSE	6767	565	4
1584094	0.17094	regulation of myeloid cell differentiation	14261	45637	75	0.767161	14	4.89898	ellipse		0.076464	FALSE	45637	565	6
1584267	0.17094	regulation of lipid biosynthetic process	14261	46890	56	0.767161	14	4.47214	ellipse		0.070172	FALSE	46890	565	5
1586366	0.17094	cellular chemical homeostasis	14261	55082	376	0.767161	14	9.16515	ellipse		0.071877	FALSE	55082	565	21
1585760	0.17135	epithelium development	14261	60429	337	0.766125	14	8.7178	ellipse		0.078038	FALSE	60429	565	19
1584073	0.1727	nucleoside monophosphate catabolic process	14261	9125	12	0.762705	14	2.82843	ellipse		0.079531	FALSE	9125	565	2
1584135	0.1727	Golgi vesicle transport	14261	48193	132	0.762705	14	6	ellipse		0.079008	FALSE	48193	565	9
1584161	0.1727	reproductive developmental process	14261	3006	295	0.762705	14	8.24621	ellipse		0.078813	FALSE	3006	565	17
1584458	0.1727	aromatic amino acid family catabolic process	14261	9074	12	0.762705	14	2.82843	ellipse		0.079531	FALSE	9074	565	2
1584668	0.17697	ribonucleoside monophosphate metabolic process	14261	9161	26	0.752106	14	3.4641	ellipse		0.081968	FALSE	9161	565	3
1584741	0.17697	serine family amino acid metabolic process	14261	9069	26	0.752106	14	3.4641	ellipse		0.081968	FALSE	9069	565	3
1584553	0.1797	regulation of microtubule cytoskeleton organization	14261	70507	42	0.745454	14	4	ellipse		0.083616	FALSE	70507	565	4
1584938	0.1797	dicarboxylic acid metabolic process	14261	43648	42	0.745454	14	4	ellipse		0.083616	FALSE	43648	565	4
1585733	0.1797	negative regulation of defense response	14261	31348	42	0.745454	14	4	ellipse		0.083616	FALSE	31348	565	4
1585955	0.18332	ion homeostasis	14261	50801	406	0.73678	14	9.38083	ellipse		0.085499	FALSE	50801	565	22
1584006	0.18946	regulation of cyclin-dependent protein kinase activity	14261	79	60	0.722487	14	4.47214	ellipse		0.088512	FALSE	79	565	5
1584183	0.19353	indole and derivative metabolic process	14261	42430	13	0.713252	14	2.82843	ellipse		0.091601	FALSE	42430	565	2
1584211	0.19353	indole derivative metabolic process	14261	42434	13	0.713252	14	2.82843	ellipse		0.091601	FALSE	42434	565	2
1584358	0.19353	indolalkylamine metabolic process	14261	6586	13	0.713252	14	2.82843	ellipse		0.091601	FALSE	6586	565	2
1585131	0.2071	regulation of metabolic process	14261	19222	3914	0.683828	14	26	ellipse		0.098851	FALSE	19222	565	169
1584742	0.21521	glycine metabolic process	14261	6544	14	0.667133	14	2.82843	ellipse		0.10416	FALSE	6544	565	2
1585843	0.21521	regulation of cellular amine metabolic process	14261	33238	14	0.667133	14	2.82843	ellipse		0.10416	FALSE	33238	565	2
1583915	0.21715	cellular component morphogenesis	14261	32989	352	0.66324	14	8.7178	ellipse		0.10713	FALSE	32989	565	19
1584666	0.21715	lipid catabolic process	14261	16042	181	0.66324	14	6.63325	ellipse		0.10535	FALSE	16042	565	11
1586408	0.21715	acetyl-CoA metabolic process	14261	6084	30	0.66324	14	3.4641	ellipse		0.11425	FALSE	6084	565	3
1583965	0.22065	negative regulation of stress-activated protein kinase signaling cascade	14261	70303	15	0.656303	14	2.82843	ellipse		0.11715	FALSE	70303	565	2
1584956	0.22065	positive regulation of type I interferon production	14261	32481	15	0.656303	14	2.82843	ellipse		0.11715	FALSE	32481	565	2
1583920	0.22295	response to light stimulus	14261	9416	144	0.651789	14	6	ellipse		0.11844	FALSE	9416	565	9
1583894	0.22573	cell morphogenesis	14261	902	314	0.64641	14	8.24621	ellipse		0.11997	FALSE	902	565	17
1584971	0.23459	amine biosynthetic process	14261	9309	86	0.629686	14	4.89898	ellipse		0.12562	FALSE	9309	565	6
1584505	0.23565	DNA metabolic process	14261	6259	517	0.627738	14	10.198	ellipse		0.12625	FALSE	6259	565	26
1584099	0.23914	ribonucleoside metabolic process	14261	9119	49	0.621353	14	4	ellipse		0.12831	FALSE	9119	565	4
1584437	0.25554	cellular lipid metabolic process	14261	44255	549	0.592534	14	10.3923	ellipse		0.14509	FALSE	44255	565	27
1585764	0.25554	regulation of metal ion transport	14261	10959	89	0.592534	14	4.89898	ellipse		0.14119	FALSE	10959	565	6
1585609	0.25658	lens development in camera-type eye	14261	2088	34	0.590784	14	3.4641	ellipse		0.15047	FALSE	2088	565	3
1586545	0.25902	regulation of gene expression, epigenetic	14261	40029	91	0.586674	14	4.89898	ellipse		0.15204	FALSE	40029	565	6
1584123	0.27157	neuron differentiation	14261	30182	442	0.566116	14	9.38083	ellipse		0.16093	FALSE	30182	565	22
1585048	0.27512	positive regulation of hydrolase activity	14261	51345	198	0.560482	14	6.63325	ellipse		0.16332	FALSE	51345	565	11
1585820	0.27791	regulation of cell-substrate adhesion	14261	10810	54	0.556093	14	4	ellipse		0.16513	FALSE	10810	565	4
1584708	0.27815	nucleotide biosynthetic process	14261	9165	177	0.555713	14	6.32456	ellipse		0.16535	FALSE	9165	565	10
1583942	0.2872	regulation of type I interferon production	14261	32479	19	0.54182	14	2.82843	ellipse		0.17241	FALSE	32479	565	2
1584457	0.2872	aromatic amino acid family metabolic process	14261	9072	19	0.54182	14	2.82843	ellipse		0.17241	FALSE	9072	565	2
1584699	0.2872	negative regulation of immune effector process	14261	2698	19	0.54182	14	2.82843	ellipse		0.17241	FALSE	2698	565	2
1585486	0.2872	neuron projection development	14261	31175	244	0.54182	14	7.2111	ellipse		0.17197	FALSE	31175	565	13
1584481	0.28982	cellular biogenic amine metabolic process	14261	6576	96	0.537877	14	4.89898	ellipse		0.18069	FALSE	6576	565	6
1584706	0.28982	blood circulation	14261	8015	181	0.537877	14	6.32456	ellipse		0.18201	FALSE	8015	565	10
1585688	0.28982	circulatory system process	14261	3013	181	0.537877	14	6.32456	ellipse		0.18201	FALSE	3013	565	10
1584279	0.29769	cellular macromolecular complex assembly	14261	34622	316	0.52623	14	8	ellipse		0.18912	FALSE	34622	565	16
1585606	0.29795	regulation of calcium ion transport	14261	51924	77	0.525856	14	4.47214	ellipse		0.18952	FALSE	51924	565	5
1584343	0.3132	aromatic compound catabolic process	14261	19439	21	0.504176	14	2.82843	ellipse		0.20139	FALSE	19439	565	2
1584634	0.31513	lipid metabolic process	14261	6629	833	0.50151	14	12.3288	ellipse		0.2028	FALSE	6629	565	38
1585546	0.32133	ribonucleotide metabolic process	14261	9259	143	0.493047	14	5.65685	ellipse		0.20696	FALSE	9259	565	8
1584440	0.32164	antigen processing and presentation	14261	19882	60	0.492631	14	4	ellipse		0.21354	FALSE	19882	565	4
1584704	0.32164	regulation of macromolecule metabolic process	14261	60255	3374	0.492631	14	23.8328	ellipse		0.21369	FALSE	60255	565	142
1585100	0.32164	viral infectious cycle	14261	19058	40	0.492631	14	3.4641	ellipse		0.21031	FALSE	19058	565	3
1584390	0.3354	nucleobase, nucleoside, nucleotide and nucleic acid metabolic process	14261	6139	1786	0.474431	14	17.5499	ellipse		0.22623	FALSE	6139	565	77
1585549	0.33605	cell morphogenesis involved in neuron differentiation	14261	48667	191	0.473592	14	6.32456	ellipse		0.22676	FALSE	48667	565	10
1586355	0.33789	eye development	14261	1654	147	0.471221	14	5.65685	ellipse		0.22809	FALSE	1654	565	8
1584675	0.34276	nucleoside triphosphate metabolic process	14261	9141	126	0.465014	14	5.2915	ellipse		0.23292	FALSE	9141	565	7
1586073	0.36996	protein polymerization	14261	51258	45	0.431851	14	3.4641	ellipse		0.26345	FALSE	51258	565	3
1585212	0.37226	neuron projection morphogenesis	14261	48812	199	0.429151	14	6.32456	ellipse		0.26529	FALSE	48812	565	10
1584435	0.37558	purine ribonucleotide metabolic process	14261	9150	132	0.4253	14	5.2915	ellipse		0.26911	FALSE	9150	565	7
1584826	0.37558	negative regulation of gene expression	14261	10629	551	0.4253	14	10	ellipse		0.26923	FALSE	10629	565	25
1584902	0.37558	regulation of membrane potential	14261	42391	132	0.4253	14	5.2915	ellipse		0.26911	FALSE	42391	565	7
1585213	0.37558	axonogenesis	14261	7409	177	0.4253	14	6	ellipse		0.26903	FALSE	7409	565	9
1586356	0.42793	camera-type eye development	14261	43010	119	0.36863	14	4.89898	ellipse		0.33282	FALSE	43010	565	6
1584919	0.43376	cellular macromolecular complex subunit organization	14261	34621	356	0.362747	14	8	ellipse		0.33794	FALSE	34621	565	16
1586031	0.44629	nucleus organization	14261	6997	31	0.350388	14	2.82843	ellipse		0.34924	FALSE	6997	565	2
1584041	0.45221	regulation of cellular metabolic process	14261	31323	3732	0.344657	14	24.6577	ellipse		0.35866	FALSE	31323	565	152
1584979	0.45487	protein amino acid lipidation	14261	6497	54	0.342117	14	3.4641	ellipse		0.36178	FALSE	6497	565	3
1585861	0.47449	cell part morphogenesis	14261	32990	245	0.32377	14	6.63325	ellipse		0.37916	FALSE	32990	565	11
1584109	0.4748	reproductive process	14261	22414	808	0.323485	14	11.6619	ellipse		0.38225	FALSE	22414	565	34
1584565	0.48193	reproduction	14261	3	811	0.317018	14	11.6619	ellipse		0.39076	FALSE	3	565	34
1585937	0.49156	lipoprotein metabolic process	14261	42157	81	0.308427	14	4	ellipse		0.40054	FALSE	42157	565	4
1584978	0.50389	lipoprotein biosynthetic process	14261	42158	59	0.297664	14	3.4641	ellipse		0.41583	FALSE	42158	565	3
1586358	0.50389	nucleoside monophosphate metabolic process	14261	9123	59	0.297664	14	3.4641	ellipse		0.41583	FALSE	9123	565	3
1583895	0.52791	cell projection morphogenesis	14261	48858	233	0.277437	14	6.32456	ellipse		0.44383	FALSE	48858	565	10
1586129	0.54738	regulation of primary metabolic process	14261	80090	3552	0.261713	14	23.8328	ellipse		0.46632	FALSE	80090	565	142
1584378	0.58567	defense response to bacterium	14261	42742	119	0.232347	14	4.47214	ellipse		0.51129	FALSE	42742	565	5
1584434	0.59652	purine nucleotide metabolic process	14261	6163	172	0.224378	14	5.2915	ellipse		0.52553	FALSE	6163	565	7
1584566	0.62156	multicellular organism reproduction	14261	32504	511	0.206515	14	8.94427	ellipse		0.55556	FALSE	32504	565	20
1584626	0.62156	reproductive process in a multicellular organism	14261	48609	511	0.206515	14	8.94427	ellipse		0.55556	FALSE	48609	565	20
1584504	0.80853	nucleic acid metabolic process	14261	90304	1460	0.0923037	14	14.5602	ellipse		0.77315	FALSE	90304	565	53
1585062	0.83029	mRNA metabolic process	14261	16071	369	0.0807681	14	6.9282	ellipse		0.79751	FALSE	16071	565	12
1584781	0.87435	macromolecule biosynthetic process	14261	9059	1054	0.0583166	14	12	ellipse		0.84822	FALSE	9059	565	36
1585811	0.95445	RNA metabolic process	14261	16070	966	0.0202471	14	10.9545	ellipse		0.93713	FALSE	16070	565	30
1585306	0.96182	cellular macromolecule biosynthetic process	14261	34645	1033	0.0169076	14	11.3137	ellipse		0.94488	FALSE	34645	565	32
1584825	0.976	regulation of gene expression	14261	10468	2926	0.01055	14	20	ellipse		0.96142	FALSE	10468	565	100
1584250	0.98402	regulation of macromolecule biosynthetic process	14261	10556	2875	0.00699569	14	19.6977	ellipse		0.97053	FALSE	10556	565	97
1585672	0.9907	system process	14261	3008	1505	0.00405988	14	13.5647	ellipse		0.9788	FALSE	3008	565	46
1584266	0.99279	regulation of biosynthetic process	14261	9889	3042	0.00314391	14	20.0998	ellipse		0.98352	FALSE	9889	565	101
1585812	0.9978	RNA processing	14261	6396	568	0.000958209	14	7.2111	ellipse		0.99058	FALSE	6396	565	13
1583970	0.99908	regulation of cellular biosynthetic process	14261	31326	3019	0.0003979	14	19.6977	ellipse		0.99341	FALSE	31326	565	97
1583945	1	biological_process	14261	8150	14261	0	14	47.5395	ellipse		1	FALSE	8150	565	565
1584568	1	regulation of RNA metabolic process	14261	51252	1855	0	14	14.4222	ellipse		0.99827	FALSE	51252	565	52
1584691	1	regulation of nitrogen compound metabolic process	14261	51171	3038	0	14	18.9737	ellipse		0.99958	FALSE	51171	565	90
1585117	1	regulation of nucleobase, nucleoside, nucleotide and nucleic acid metabolic process	14261	19219	3013	0	14	18.6548	ellipse		0.99983	FALSE	19219	565	87
1585714	1	regulation of transcription	14261	45449	2621	0	14	16.6132	ellipse		0.99998	FALSE	45449	565	69
1586095	1	gene expression	14261	10467	1262	0	14	11.6619	ellipse		0.99551	FALSE	10467	565	34

## Sheet: Table S5
Table S5. Pathway analysis using KEGG Metabolism categories based on proteins differing HC-like and at-risk HIV
Name	Genes (tot)	Stat (dist.dir.up)	p (dist.dir.up)	p adj (dist.dir.up)	Stat (dist.dir.dn)	p (dist.dir.dn)	p adj (dist.dir.dn)	Stat (non-dir.)	p (non-dir.)	p adj (non-dir.)	Genes (up)	Stat (mix.dir.up)	p (mix.dir.up)	p adj (mix.dir.up)	Genes (down)	Stat (mix.dir.dn)	p (mix.dir.dn)	p adj (mix.dir.dn)
glycolysis / gluconeogenesis	13	0.086022	0.005994	0.031169	0.91398	0.995	1	0.17204	0.013986	0.072727	13	0.17204	0.055944	0.20779	0	NA	NA	NA
fructose and mannose metabolism	10	0.11571	0.036963	0.068646	0.88429	0.96404	1	0.23143	0.08991	0.19481	10	0.23143	0.24476	0.39725	0	NA	NA	NA
fatty acid degradation	11	0.13255	0.054945	0.084034	0.86745	0.94605	1	0.26511	0.12887	0.20779	11	0.26511	0.33766	0.46206	0	NA	NA	NA
oxidative phosphorylation	13	0.10412	0.00999	0.04329	0.89588	0.99101	1	0.20823	0.034965	0.11364	13	0.20823	0.11389	0.329	0	NA	NA	NA
purine metabolism	34	0.13666	0.000999	0.0064935	0.86334	1	1	0.22894	0.000999	0.008658	30	0.15128	0.002997	0.038961	4	0.81138	0.83417	0.99301
pyrimidine metabolism	21	0.14678	0.018981	0.047619	0.85322	0.98202	1	0.23336	0.023976	0.1039	19	0.18593	0.051948	0.20779	2	0.68395	0.47752	0.99301
cysteine and methionine metabolism	14	0.13875	0.023976	0.047952	0.86125	0.97702	1	0.27132	0.13586	0.20779	13	0.2186	0.15185	0.329	1	0.95673	0.89111	0.99301
valine, leucine and isoleucine degradation	14	0.18874	0.12587	0.18182	0.81126	0.87512	1	0.37749	0.5035	0.62338	14	0.37749	0.77223	0.87295	0	NA	NA	NA
arginine and proline metabolism	15	0.29028	0.6963	0.86209	0.70972	0.3047	1	0.54241	0.94705	0.96903	12	0.45186	0.93207	0.93207	3	0.90463	0.95604	0.99301
tyrosine metabolism	10	0.096227	0.018981	0.047619	0.90377	0.98202	1	0.19245	0.047952	0.13853	10	0.19245	0.14685	0.329	0	NA	NA	NA
glutathione metabolism	20	0.16277	0.047952	0.079545	0.83723	0.95305	1	0.31466	0.17582	0.25397	18	0.24455	0.1958	0.35844	2	0.9456	0.97902	0.99301
amino sugar and nucleotide sugar metabolism	15	0.13121	0.021978	0.047619	0.86879	0.97902	1	0.25391	0.071928	0.17001	13	0.14404	0.028971	0.15065	2	0.96808	0.99301	0.99301
glycerolipid metabolism	12	0.3539	0.87812	0.91325	0.6461	0.12288	1	0.45625	0.76024	0.86905	9	0.4427	0.86613	0.93207	3	0.4969	0.12088	0.99301
glycerophospholipid metabolism	15	0.30384	0.75924	0.89728	0.69616	0.24176	1	0.46142	0.79321	0.86905	11	0.36529	0.72627	0.85832	4	0.72577	0.5994	0.99301
ether lipid metabolism	11	0.43577	0.98002	0.98002	0.56423	0.020979	0.54545	0.60008	0.96903	0.96903	6	0.51566	0.92308	0.93207	5	0.70139	0.55644	0.99301
arachidonic acid metabolism	12	0.33062	0.80619	0.91135	0.66938	0.19481	1	0.47486	0.8022	0.86905	8	0.35208	0.64236	0.7953	4	0.72042	0.58641	0.99301
sphingolipid metabolism	11	0.09711	0.015984	0.047619	0.90289	0.98501	1	0.19422	0.033966	0.11364	11	0.19422	0.13487	0.329	0	NA	NA	NA
nicotinate and nicotinamide metabolism	12	0.11171	0.021978	0.047619	0.88829	0.97902	1	0.22342	0.061938	0.16104	12	0.22342	0.2038	0.35844	0	NA	NA	NA
porphyrin and chlorophyll metabolism	10	0.12378	0.048951	0.079545	0.87622	0.95205	1	0.24757	0.11289	0.19567	10	0.24757	0.29171	0.42136	0	NA	NA	NA
nitrogen metabolism	11	0.34896	0.87512	0.91325	0.65104	0.12587	1	0.34789	0.34965	0.47847	6	0.12532	0.076923	0.25	5	0.61496	0.27572	0.99301
metabolism of xenobiotics by cytochrome p450	12	0.2066	0.24975	0.32468	0.7934	0.75125	1	0.37907	0.46354	0.6026	10	0.27536	0.37962	0.49351	2	0.89759	0.9011	0.99301
drug metabolism - other enzymes	20	0.14794	0.018981	0.047619	0.85206	0.98202	1	0.29007	0.1029	0.19567	19	0.25576	0.25974	0.39725	1	0.94197	0.84815	0.99301
metabolic pathways	302	0.18071	0.000999	0.0064935	0.81929	1	1	0.29596	0.000999	0.008658	264	0.23206	0.000999	0.025974	38	0.73985	0.94006	0.99301
carbon metabolism	23	0.074105	0.000999	0.0064935	0.92589	1	1	0.14821	0.000999	0.008658	23	0.14821	0.00999	0.084416	0	NA	NA	NA
fatty acid metabolism	10	0.17374	0.16484	0.22556	0.82626	0.83616	1	0.24858	0.11289	0.19567	9	0.22003	0.20679	0.35844	1	0.50554	0.23676	0.99301
biosynthesis of amino acids	17	0.070707	0.000999	0.0064935	0.92929	1	1	0.14141	0.003996	0.025974	17	0.14141	0.012987	0.084416	0	NA	NA	NA

## Sheet: Table S6
Table S6. Co-expression analysis results connectivity and type of features per community
Number_community	N_features	Degree
1	1107	32.12
2	801	131.5
3	705	360.44
4	658	304.54
5	369	296.79
6	282	45.67
7	222	66.38
8	187	112.27
9	114	28.98
10	91	65.93
Feature	Degree	Community	Type
3-methyl-2-oxovalerate	35	1	met
ALDH3A1	22	1	prot
(N(1) + N(8))-acetylspermidine	8	1	met
2'-O-methyluridine	2	1	met
3-(3-amino-3-carboxypropyl)uridine*	95	1	met
3-ureidopropionate	5	1	met
5,6-dihydrothymine	12	1	met
7-methylguanine	37	1	met
1-methyladenosine	47	1	met
N6-acetyllysine	47	1	met
N6-carbamoylthreonyladenosine	81	1	met
3-hydroxyisobutyrate	33	1	met
butyrylcarnitine (C4)	24	1	met
ethylmalonate	25	1	met
tiglyl carnitine (C5)	23	1	met
AFM	57	1	prot
FABP4	23	1	prot
LCAT	45	1	prot
3-methylglutaconate	15	1	met
C-glycosyltryptophan	125	1	met
hydroxyasparagine	156	1	met
methyl indole-3-acetate	22	1	met
N-acetylalanine	112	1	met
N-acetyltaurine	82	1	met
FABP3	94	1	prot
GDF15	128	1	prot
NUCB2	83	1	prot
POLR2F	189	1	prot
YAP1	129	1	prot
(S)-a-amino-omega-caprolactam	50	1	met
2,3-dihydroxy-5-methylthio-4-pentenoate (DMTPA)*	99	1	met
3-amino-2-piperidone	11	1	met
4-acetamidobutanoate	103	1	met
creatinine	39	1	met
cysteinylglycine disulfide*	14	1	met
dimethylarginine (ADMA + SDMA)	55	1	met
dimethylglycine	14	1	met
dolutegravir	4	1	met
gamma-glutamylphenylalanine	85	1	met
hydroxy-N6,N6,N6-trimethyllysine*	51	1	met
kynurenate	48	1	met
kynurenine	66	1	met
N,N,N-trimethyl-alanylproline betaine (TMAP)	81	1	met
N-acetylputrescine	13	1	met
N-acetylserine	102	1	met
N-acetylthreonine	60	1	met
N-acetylvaline	87	1	met
N-formylmethionine	64	1	met
N1-methylinosine	98	1	met
N2,N2-dimethylguanosine	127	1	met
N6,N6,N6-trimethyllysine	38	1	met
phenylalanylglycine	5	1	met
quinolinate	53	1	met
S-adenosylhomocysteine (SAH)	60	1	met
valylleucine	19	1	met
vanillactate	43	1	met
ATRAID	162	1	prot
B2M	122	1	prot
CD59	148	1	prot
COL15A1	83	1	prot
COL6A3	131	1	prot
DLL1	105	1	prot
FAS	114	1	prot
IGFBP4	149	1	prot
IGFBP6	120	1	prot
INHBB	26	1	prot
PIK3IP1	149	1	prot
SHISA5	162	1	prot
TFF3	134	1	prot
TNFRSF14	226	1	prot
TNFRSF19	96	1	prot
1,5-anhydroglucitol (1,5-AG)	2	1	met
gamma-tocopherol/beta-tocopherol	15	1	met
histidine	19	1	met
1-carboxyethylisoleucine	71	1	met
1-carboxyethylleucine	75	1	met
1-carboxyethylphenylalanine	51	1	met
1-carboxyethyltyrosine	47	1	met
1-carboxyethylvaline	64	1	met
2-aminoadipate	72	1	met
2-methylbutyrylcarnitine (C5)	69	1	met
2-oxoarginine*	41	1	met
3-(4-hydroxyphenyl)lactate (HPLA)	21	1	met
3-hydroxy-3-methylglutarate	38	1	met
4-hydroxyglutamate	50	1	met
4-hydroxyhippurate	13	1	met
4-hydroxyphenylpyruvate	54	1	met
5-hydroxylysine	51	1	met
5-methylthioadenosine (MTA)	95	1	met
6-oxopiperidine-2-carboxylate	52	1	met
aconitate [cis or trans]	25	1	met
alanine	27	1	met
beta-alanine	34	1	met
cystathionine	45	1	met
erythronate*	55	1	met
formiminoglutamate	64	1	met
fructosyllysine	52	1	met
galactonate	8	1	met
gamma-glutamyl-alpha-lysine	67	1	met
gamma-glutamyl-epsilon-lysine	45	1	met
gamma-glutamylisoleucine*	103	1	met
gamma-glutamylleucine	86	1	met
gamma-glutamylmethionine	62	1	met
gamma-glutamyltyrosine	66	1	met
gamma-glutamylvaline	82	1	met
glycylvaline	33	1	met
homocitrulline	22	1	met
hydantoin-5-propionate	46	1	met
isobutyrylcarnitine (C4)	31	1	met
isoleucine	68	1	met
isovalerylcarnitine (C5)	65	1	met
isovalerylglycine	50	1	met
lactate	13	1	met
leucine	72	1	met
methionine	49	1	met
methionine sulfoxide	64	1	met
N-acetylglucosamine/N-acetylgalactosamine	72	1	met
N-acetylglutamate	61	1	met
N-acetylisoleucine	44	1	met
N-acetylleucine	63	1	met
N-acetylmethionine	29	1	met
O-acetylhomoserine	2	1	met
ornithine	58	1	met
phenylacetylglycine	9	1	met
phenylalanine	56	1	met
phenyllactate (PLA)	26	1	met
phenylpyruvate	15	1	met
picolinoylglycine	82	1	met
proline	37	1	met
prolylglycine	67	1	met
propionylcarnitine (C3)	64	1	met
pyruvate	14	1	met
S-1-pyrroline-5-carboxylate	15	1	met
tyrosine	48	1	met
valine	67	1	met
GCG	60	1	prot
GIP	28	1	prot
PPY	8	1	prot
PRAP1	63	1	prot
PYY	42	1	prot
SCG2	56	1	prot
alpha-hydroxyisocaproate	21	1	met
m-tyramine sulfate	14	1	met
N-acetylcitrulline	20	1	met
N-acetylphenylalanine	38	1	met
N-acetyltyrosine	13	1	met
urea	39	1	met
TMPRSS15	16	1	prot
fructose	7	1	met
sucrose	5	1	met
CST5	7	1	prot
GAST	13	1	prot
beta-hydroxyisovalerate	29	1	met
1-linoleoyl-GPA (18:2)*	3	1	met
1-linoleoyl-GPG (18:2)*	20	1	met
DSG2	23	1	prot
ENPP2	13	1	prot
1-oleoyl-GPG (18:1)*	21	1	met
1-palmitoyl-GPG (16:0)*	11	1	met
1-stearoyl-GPG (18:0)	31	1	met
2-O-methylascorbic acid	23	1	met
5,6-dihydrouridine	36	1	met
5-oxoproline	18	1	met
branched-chain, straight-chain, or cyclopropyl 10:1 fatty acid (2)*	4	1	met
N-palmitoylserine	9	1	met
pseudouridine	54	1	met
urate	16	1	met
1-methyl-4-imidazoleacetate	18	1	met
1-ribosyl-imidazoleacetate*	41	1	met
4-hydroxyphenylacetylglutamine	62	1	met
4-imidazoleacetate	2	1	met
CCN4	84	1	prot
EDA2R	111	1	prot
TGFBR2	150	1	prot
1-methyl-5-imidazoleacetate	2	1	met
3-methylhistidine	3	1	met
N-acetyl-3-methylhistidine*	4	1	met
1-methylhistidine	19	1	met
3-methoxytyrosine	2	1	met
5-(galactosylhydroxy)-L-lysine	6	1	met
gamma-glutamylhistidine	31	1	met
hydroxyproline	21	1	met
1-methylnicotinamide	3	1	met
N1-Methyl-2-pyridone-5-carboxamide	6	1	met
N1-Methyl-4-pyridone-3-carboxamide	5	1	met
nicotinamide riboside	12	1	met
cortolone glucuronide (1)	27	1	met
N4-acetylcytidine	11	1	met
IGSF9	90	1	prot
arabitol/xylitol	17	1	met
erythritol	21	1	met
AHNAK2	43	1	prot
BTN2A1	122	1	prot
CA12	74	1	prot
CD55	93	1	prot
CDNF	48	1	prot
CLEC14A	91	1	prot
DNMBP	146	1	prot
EFCAB14	107	1	prot
EFNA4	155	1	prot
FAM3C	157	1	prot
IFNGR1	116	1	prot
IGSF8	154	1	prot
KLK8	34	1	prot
LAYN	129	1	prot
LY6D	49	1	prot
NECTIN4	86	1	prot
PGF	124	1	prot
RNF149	70	1	prot
SLITRK6	23	1	prot
SLURP1	13	1	prot
TGOLN2	66	1	prot
TNFRSF10B	131	1	prot
VWC2	25	1	prot
WFDC12	6	1	prot
aspartate	48	1	met
N6-succinyladenosine	56	1	met
OXT	25	1	prot
SERPINA4	17	1	prot
RBP2	53	1	prot
11-ketoetiocholanolone glucuronide	4	1	met
p-cresol sulfate	22	1	met
perfluorooctanesulfonate (PFOS)	3	1	met
phenylacetylglutamine	32	1	met
11beta-hydroxyandrosterone glucuronide	3	1	met
B4GALT1	38	1	prot
2'-deoxyuridine	2	1	met
5-methyluridine (ribothymidine)	3	1	met
dihydroorotate	2	1	met
2'-O-methylcytidine	2	1	met
2,3-dihydroxy-2-methylbutyrate	4	1	met
2,3-dihydroxyisovalerate	7	1	met
pentose acid*	14	1	met
2-methylmalonylcarnitine (C4-DC)	13	1	met
gamma-glutamylglutamate	46	1	met
glucuronate	30	1	met
gulonate*	38	1	met
mannonate*	21	1	met
myo-inositol	19	1	met
N-acetylhistidine	41	1	met
N-acetylneuraminate	163	1	met
orotidine	67	1	met
vanillylmandelate (VMA)	25	1	met
AMBP	92	1	prot
CD99	89	1	prot
CLMP	91	1	prot
CRELD1	34	1	prot
FSTL3	132	1	prot
FURIN	41	1	prot
GFRA1	113	1	prot
GPR37	46	1	prot
IL10RB	106	1	prot
KLK11	53	1	prot
LAIR1	103	1	prot
LMOD1	76	1	prot
NCS1	45	1	prot
RARRES2	66	1	prot
RNASET2	96	1	prot
SCARB2	110	1	prot
2-isopropylmalate	5	1	met
ethyl alpha-glucopyranoside	5	1	met
ethyl beta-glucopyranoside	11	1	met
tartarate	2	1	met
4-hydroxyphenylacetatoylcarnitine	21	1	met
beta-hydroxyisovaleroylcarnitine	18	1	met
gamma-glutamyltryptophan	38	1	met
glutamate	58	1	met
lysine	34	1	met
N-acetylkynurenine (2)	32	1	met
sarcosine	6	1	met
sulfate*	43	1	met
tryptophan	30	1	met
xanthurenate	44	1	met
WFDC2	97	1	prot
2-hydroxy-3-methylvalerate	10	1	met
2-hydroxy-4-(methylthio)butanoic acid	10	1	met
alpha-hydroxyisovalerate	10	1	met
indolelactate	23	1	met
imidazole lactate	6	1	met
alpha-ketoglutarate	37	1	met
glucuronide of piperine metabolite C17H21NO3 (3)*	12	1	met
glucuronide of piperine metabolite C17H21NO3 (5)*	12	1	met
ACY1	108	1	prot
BCHE	25	1	prot
CNDP1	3	1	prot
GHR	21	1	prot
GPD1	75	1	prot
MAMDC4	25	1	prot
2-hydroxyphenylacetate	14	1	met
3-formylindole	18	1	met
homovanillate (HVA)	5	1	met
S-methylmethionine	6	1	met
2R,3R-dihydroxybutyrate	15	1	met
isovalerate (C5)	19	1	met
picolinate	10	1	met
HSPB6	55	1	prot
MB	33	1	prot
SPINK6	5	1	prot
xanthosine	13	1	met
2-oxindole-3-acetate	7	1	met
indoleacetate	10	1	met
indoleacetylglutamine	5	1	met
argininate*	5	1	met
asparagine	25	1	met
dopamine 3-O-sulfate	5	1	met
homoarginine	2	1	met
IGSF3	59	1	prot
citrulline	5	1	met
gamma-glutamylthreonine	28	1	met
N,N,N-trimethyl-5-aminovalerate	4	1	met
threonine	28	1	met
N-acetylcarnosine	8	1	met
3-aminoisobutyrate	12	1	met
glutarylcarnitine (C5-DC)	13	1	met
O-sulfo-L-tyrosine	18	1	met
CD46	130	1	prot
CD74	117	1	prot
CSF1	104	1	prot
EPHB4	102	1	prot
HAVCR2	82	1	prot
HLA.E	36	1	prot
IL18BP	101	1	prot
OGN	53	1	prot
SCRG1	68	1	prot
SPINK1	68	1	prot
TAFA5	73	1	prot
VSIG2	42	1	prot
CLSTN2	38	1	prot
3-indoleglyoxylic acid	7	1	met
N-acetyltryptophan	11	1	met
N-formylanthranilic acid	6	1	met
malate	11	1	met
SCARF2	116	1	prot
RBP5	110	1	prot
CXCL17	74	1	prot
HEPH	17	1	prot
PIGR	43	1	prot
TFF2	20	1	prot
citrate	9	1	met
NT5C1A	111	1	prot
6-hydroxyindole sulfate	9	1	met
TF	13	1	prot
ACY3	37	1	prot
AGR3	16	1	prot
DKK4	22	1	prot
PALM2	122	1	prot
3-hydroxystachydrine*	12	1	met
chiro-inositol	10	1	met
glucuronide of C10H18O2 (1)*	5	1	met
glucuronide of C10H18O2 (7)*	7	1	met
glucuronide of C10H18O2 (8)*	8	1	met
methyl glucopyranoside (alpha + beta)	10	1	met
N,N-dimethyl-5-aminovalerate	10	1	met
N-methylhydroxyproline	9	1	met
N-methylproline	11	1	met
ribulonate/xylulonate/lyxonate*	9	1	met
stachydrine	12	1	met
ERBB3	37	1	prot
3-indoxyl sulfate	6	1	met
7-hydroxyindole sulfate	3	1	met
anthranilate	10	1	met
indolin-2-one	7	1	met
3-methoxytyramine sulfate	3	1	met
dopamine 4-sulfate	3	1	met
TCTN3	27	1	prot
cysteinylglycine	7	1	met
APOF	8	1	prot
DTX3	73	1	prot
3-methylglutarate/2-methylglutarate	1	1	met
3-methylglutarylcarnitine (2)	5	1	met
methylsuccinoylcarnitine	9	1	met
phenylacetate	11	1	met
IL12RB1	37	1	prot
N-acetylaspartate (NAA)	14	1	met
AHNAK	48	1	prot
CALB1	37	1	prot
CAPS	27	1	prot
CCL27	10	1	prot
GUCA2A	40	1	prot
KIF1C	10	1	prot
LECT2	18	1	prot
PRSS2	25	1	prot
PTPRN2	34	1	prot
RBFOX3	92	1	prot
SCN4B	54	1	prot
SLMAP	103	1	prot
4-chlorobenzoic acid	5	1	met
EDTA	5	1	met
N-formylphenylalanine	6	1	met
N6-methyladenosine	6	1	met
4-cholesten-3-one	5	1	met
alpha-tocopherol	6	1	met
cholesterol	16	1	met
ATRN	18	1	prot
HJV	35	1	prot
tyramine O-sulfate	4	1	met
4-hydroxy-2-oxoglutaric acid	4	1	met
gluconate	8	1	met
prolylhydroxyproline	7	1	met
CDHR2	48	1	prot
GSTA1	70	1	prot
GUSB	24	1	prot
INHBC	12	1	prot
VWA1	27	1	prot
imidazole propionate	6	1	met
N2,N5-diacetylornithine	17	1	met
phenylacetylglutamate	8	1	met
CCN3	106	1	prot
ELN	54	1	prot
TNFRSF11B	49	1	prot
4-methylcatechol sulfate	5	1	met
4-methylguaiacol sulfate	4	1	met
p-cresol glucuronide*	15	1	met
cystine	8	1	met
arginine	21	1	met
arabonate/xylonate	9	1	met
TNFRSF10A	49	1	prot
atazanavir	9	1	met
N-acetyl-beta-alanine	5	1	met
N-acetyl-isoputreanine	2	1	met
acisoga	2	1	met
fumarate	8	1	met
malonate	4	1	met
ACE2	46	1	prot
ADAMTSL2	10	1	prot
ADH4	77	1	prot
DCXR	133	1	prot
FTCD	72	1	prot
GGT1	60	1	prot
GSTA3	57	1	prot
KHK	158	1	prot
LAMP1	24	1	prot
MVK	181	1	prot
NHLRC3	41	1	prot
PTGR1	56	1	prot
PTP4A3	136	1	prot
RIDA	181	1	prot
SCLY	85	1	prot
SORD	155	1	prot
UPB1	80	1	prot
campesterol	5	1	met
APOC1	17	1	prot
APOM	11	1	prot
retinol (Vitamin A)	26	1	met
TTR	16	1	prot
phenylacetylcarnitine	8	1	met
APOA4	18	1	prot
CGREF1	20	1	prot
IGFBPL1	63	1	prot
ascorbic acid 2-sulfate	7	1	met
glycine	6	1	met
serine	14	1	met
ascorbic acid 3-sulfate*	5	1	met
glycerate	8	1	met
threonate	8	1	met
oxalate (ethanedioate)	7	1	met
gamma-glutamylglutamine	9	1	met
glutamine	13	1	met
ritonavir	9	1	met
MAN1A2	5	1	prot
ITGB6	12	1	prot
PRSS8	93	1	prot
beta-cryptoxanthin	7	1	met
carotene diol (1)	5	1	met
carotene diol (2)	5	1	met
carotene diol (3)	3	1	met
tartronate (hydroxymalonate)	7	1	met
beta-sitosterol	3	1	met
FABP2	25	1	prot
carnitine	2	1	met
FGF21	12	1	prot
SLC39A5	27	1	prot
N-acetylglucosaminylasparagine	3	1	met
APOH	3	1	prot
CCL14	26	1	prot
CCL23	19	1	prot
CHCHD10	97	1	prot
EFEMP1	57	1	prot
ITIH3	4	1	prot
PENK	41	1	prot
PRRT3	50	1	prot
SEMA3F	47	1	prot
THY1	42	1	prot
ITGA2	11	1	prot
WFIKKN2	18	1	prot
MPRIP	6	1	prot
POSTN	10	1	prot
PROC	17	1	prot
gamma-glutamylcitrulline*	2	1	met
CNTN3	23	1	prot
deoxycarnitine	2	1	met
ART3	35	1	prot
HS6ST2	43	1	prot
PBXIP1	40	1	prot
cys-gly, oxidized	3	1	met
CCL19	13	1	prot
cysteine	6	1	met
cysteine s-sulfate	22	1	met
DMD	83	1	prot
DTNB	84	1	prot
darunavir	2	1	met
glycerol 3-phosphate	1	1	met
ribitol	3	1	met
ethyl glucuronide	2	1	met
methylmalonate (MMA)	8	1	met
CHI3L1	49	1	prot
GIPC2	42	1	prot
MDK	94	1	prot
LGALS7_LGALS7B	9	1	prot
glucose	6	1	met
TCOF1	45	1	prot
gamma-glutamylglycine	6	1	met
N-acetylasparagine	17	1	met
N-acetylglutamine	18	1	met
MUC13	17	1	prot
NFASC	11	1	prot
glucuronide of piperine metabolite C17H21NO3 (4)*	10	1	met
piperine	8	1	met
sulfate of piperine metabolite C16H19NO3 (2)*	8	1	met
sulfate of piperine metabolite C16H19NO3 (3)*	8	1	met
sulfate of piperine metabolite C18H21NO3 (1)*	7	1	met
sulfate of piperine metabolite C18H21NO3 (3)*	7	1	met
BST2	51	1	prot
ENPP7	19	1	prot
HEG1	28	1	prot
NOMO1	23	1	prot
PDZK1	90	1	prot
glutamate, gamma-methyl ester	1	1	met
FABP1	93	1	prot
GCHFR	194	1	prot
pyridoxate	8	1	met
XG	13	1	prot
ALDH5A1	34	1	prot
AGXT	71	1	prot
HAO1	62	1	prot
CBS	75	1	prot
isoleucylglycine	2	1	met
guanidinosuccinate	2	1	met
CA14	12	1	prot
BSG	112	1	prot
HAVCR1	30	1	prot
VWC2L	18	1	prot
ADAM22	65	1	prot
CCL16	29	1	prot
CHCHD6	37	1	prot
CPXM2	13	1	prot
CRHBP	37	1	prot
CTSO	42	1	prot
LRP11	71	1	prot
MFAP5	33	1	prot
MMP12	36	1	prot
RSPO3	66	1	prot
SIGLEC8	29	1	prot
TGFB1	161	1	prot
TNFRSF6B	51	1	prot
hypoxanthine	3	1	met
TGFA	62	1	prot
iminodiacetate (IDA)	3	1	met
indole-3-carboxylate	5	1	met
indoleacetoylcarnitine*	3	1	met
isobutyrylglycine (C4)	4	1	met
propionylglycine (C3)	3	1	met
CD274	61	1	prot
GCNT1	35	1	prot
CDH3	39	1	prot
DLK1	8	1	prot
EPHB6	73	1	prot
N-acetyl-1-methylhistidine*	10	1	met
N-acetylarginine	12	1	met
REG1A	23	1	prot
TFF1	46	1	prot
N2-acetyl,N6,N6-dimethyllysine	6	1	met
N2-acetyl,N6-methyllysine	7	1	met
CCL15	23	1	prot
SEL1L	37	1	prot
F9	30	1	prot
LGALS4	56	1	prot
ST6GAL1	33	1	prot
N-methylpipecolate	4	1	met
N6,N6-dimethyllysine	5	1	met
N6-methyllysine	4	1	met
pantothenate (Vitamin B5)	3	1	met
pyridoxal	3	1	met
CD99L2	23	1	prot
IMMT	79	1	prot
ISLR2	4	1	prot
GFER	138	1	prot
KRT18	91	1	prot
palmitoyl-sphingosine-phosphoethanolamine (d18:1/16:0)	3	1	met
HSD11B1	11	1	prot
PON3	9	1	prot
perfluorooctanoate (PFOA)	2	1	met
CXCL14	33	1	prot
CD5	39	1	prot
IL12A_IL12B	10	1	prot
IL12B	9	1	prot
retinal	1	1	met
BTD	17	1	prot
CPB2	31	1	prot
F10	15	1	prot
F2	26	1	prot
PLG	29	1	prot
SERPINC1	26	1	prot
SERPIND1	18	1	prot
SMOC2	26	1	prot
TPP1	52	1	prot
S-methylcysteine	1	1	met
S-methylcysteine sulfoxide	2	1	met
A1BG	15	1	prot
CFI	31	1	prot
F12	21	1	prot
SERPINF2	30	1	prot
RAB6A	33	1	prot
VAT1	14	1	prot
GALNT10	24	1	prot
MOCS2	140	1	prot
PHLDB1	21	1	prot
TPK1	45	1	prot
WAS	52	1	prot
ADH1B	62	1	prot
AKR7L	52	1	prot
ASS1	59	1	prot
C19orf12	44	1	prot
CA5A	60	1	prot
NFATC3	34	1	prot
PBLD	41	1	prot
PCBD1	50	1	prot
SCP2	56	1	prot
SULT2A1	70	1	prot
SUOX	86	1	prot
VSNL1	41	1	prot
OPLAH	59	1	prot
PMM2	28	1	prot
ACAN	18	1	prot
ANGPTL1	24	1	prot
ANGPTL7	17	1	prot
CSPG4	49	1	prot
GPC1	23	1	prot
HRC	9	1	prot
KIAA0319	34	1	prot
LTBP2	74	1	prot
MCAM	54	1	prot
MMP13	4	1	prot
MYOC	26	1	prot
CEACAM1	46	1	prot
CXADR	51	1	prot
GAS2	39	1	prot
IGF2R	11	1	prot
LAMP2	16	1	prot
PLAT	38	1	prot
TREM2	28	1	prot
TSPAN8	27	1	prot
ACHE	13	1	prot
DCTPP1	22	1	prot
MFAP4	33	1	prot
SGSH	11	1	prot
SNAPIN	21	1	prot
SPACA5_SPACA5B	9	1	prot
ACTN2	22	1	prot
CAPN3	15	1	prot
CORO6	24	1	prot
CSRP3	21	1	prot
DUSP29	17	1	prot
KLHL41	18	1	prot
MYBPC1	27	1	prot
MYBPC2	19	1	prot
MYL3	25	1	prot
MYLPF	23	1	prot
MYOM3	18	1	prot
NOS1	34	1	prot
SORBS1	23	1	prot
TNNI3	55	1	prot
TPM3	17	1	prot
AKR1C4	44	1	prot
CEMIP2	18	1	prot
CES2	39	1	prot
DDC	25	1	prot
ENTR1	40	1	prot
IFNL1	14	1	prot
MEGF9	13	1	prot
NOS2	7	1	prot
PPP1R14D	42	1	prot
RCC1	28	1	prot
SCRIB	37	1	prot
TDO2	25	1	prot
CCL25	37	1	prot
CGN	23	1	prot
CKMT1A_CKMT1B	14	1	prot
EPS8L2	93	1	prot
KRT19	38	1	prot
KRT8	3	1	prot
POF1B	12	1	prot
PEPD	9	1	prot
ADA2	22	1	prot
ADGRE5	28	1	prot
ALCAM	56	1	prot
CCN5	41	1	prot
CD244	20	1	prot
CD5L	13	1	prot
CDH5	13	1	prot
EBI3_IL27	10	1	prot
FCAMR	9	1	prot
ITGB2	27	1	prot
LY9	19	1	prot
NOTCH1	26	1	prot
NRP2	25	1	prot
PCDH17	20	1	prot
PTPRC	24	1	prot
SEMA4D	21	1	prot
TNFSF8	13	1	prot
BCAN	34	1	prot
CTHRC1	36	1	prot
CX3CL1	24	1	prot
DPT	26	1	prot
DSG3	16	1	prot
FLRT2	6	1	prot
GFRA3	27	1	prot
KITLG	9	1	prot
PCDH7	28	1	prot
RGMA	13	1	prot
VASN	47	1	prot
ADAM8	10	1	prot
CEACAM8	9	1	prot
MMP8	15	1	prot
PGLYRP1	6	1	prot
PRTN3	5	1	prot
ADAMTS15	76	1	prot
BAG3	43	1	prot
BCL2	84	1	prot
BCL2L11	129	1	prot
CCDC80	75	1	prot
CCL21	24	1	prot
CDH2	71	1	prot
CELSR2	51	1	prot
CHGA	63	1	prot
CHRDL1	77	1	prot
CHRDL2	51	1	prot
CPE	45	1	prot
CRLF1	71	1	prot
CWC15	165	1	prot
DMP1	67	1	prot
EDN1	59	1	prot
ENO3	61	1	prot
FCRLB	51	1	prot
GALNT5	13	1	prot
GNAS	53	1	prot
GOLM2	19	1	prot
HS3ST3B1	74	1	prot
IGSF21	5	1	prot
ITPR1	56	1	prot
MEPE	74	1	prot
MLN	32	1	prot
NDRG1	54	1	prot
NOS3	24	1	prot
NPPB	71	1	prot
NPPC	19	1	prot
NPY	62	1	prot
OGFR	89	1	prot
OMD	64	1	prot
PAGR1	84	1	prot
PRELP	43	1	prot
PRND	43	1	prot
PTH1R	46	1	prot
PTPRZ1	37	1	prot
RSPO1	60	1	prot
SMAD5	76	1	prot
SORCS2	76	1	prot
SPARCL1	49	1	prot
SPINT2	134	1	prot
SPP1	76	1	prot
STC1	26	1	prot
STC2	68	1	prot
UXS1	71	1	prot
VGF	31	1	prot
ITGA5	25	1	prot
ITGBL1	28	1	prot
QSOX1	5	1	prot
SIL1	12	1	prot
CD48	26	1	prot
CD6	14	1	prot
COL5A1	22	1	prot
DCN	38	1	prot
DIPK2B	30	1	prot
DSCAM	5	1	prot
ICAM3	15	1	prot
ITGB1	59	1	prot
ITGB7	9	1	prot
SLAMF6	6	1	prot
TINAGL1	8	1	prot
ADGRF5	14	1	prot
APOL1	28	1	prot
CANT1	38	1	prot
COL3A1	4	1	prot
SERPINI1	29	1	prot
SAT2	18	1	prot
ADIPOQ	12	1	prot
APOD	15	1	prot
BMP10	32	1	prot
CD300LG	28	1	prot
IL32	26	1	prot
NTRK3	30	1	prot
PLTP	25	1	prot
SHBG	10	1	prot
C1S	20	1	prot
CDHR5	4	1	prot
LEP	12	1	prot
PRCP	26	1	prot
RTN4R	15	1	prot
SSC5D	11	1	prot
AGR2	13	1	prot
CCL11	27	1	prot
SCGN	1	1	prot
ITGAV	26	1	prot
SETMAR	36	1	prot
VEGFD	18	1	prot
EFHD1	28	1	prot
PPL	22	1	prot
AHSG	10	1	prot
AMDHD2	34	1	prot
APOB	11	1	prot
ATP6AP2	29	1	prot
C2CD2L	23	1	prot
GLP1R	18	1	prot
IL13RA2	40	1	prot
ITGAL	23	1	prot
ITIH1	20	1	prot
SEMA6C	11	1	prot
AMIGO2	5	1	prot
BCAM	24	1	prot
CCN1	40	1	prot
CD58	25	1	prot
CDH6	18	1	prot
CNTN1	14	1	prot
CNTN5	14	1	prot
DDR1	9	1	prot
DPP10	6	1	prot
ERBB4	24	1	prot
HYAL1	8	1	prot
L1CAM	10	1	prot
LEFTY2	10	1	prot
NXPH3	25	1	prot
PKD1	52	1	prot
PLA2G1B	12	1	prot
ROBO2	27	1	prot
SEZ6L2	19	1	prot
TIE1	10	1	prot
ALPI	6	1	prot
CDH17	5	1	prot
SELE	22	1	prot
C5	13	1	prot
HYOU1	29	1	prot
LRIG1	4	1	prot
SERPINA5	32	1	prot
ATP1B3	19	1	prot
BHMT2	24	1	prot
CACNA1C	25	1	prot
CDH23	18	1	prot
DDA1	25	1	prot
DYNC1H1	8	1	prot
GAD2	4	1	prot
HTR1B	22	1	prot
MAP1LC3A	24	1	prot
NME1	30	1	prot
NUP50	23	1	prot
RANBP2	45	1	prot
SAFB2	15	1	prot
TERF1	26	1	prot
TJP3	24	1	prot
VIPR1	30	1	prot
DNAJB8	6	1	prot
SIRT5	23	1	prot
AMY1A_AMY1B_AMY1C	2	1	prot
AMY2A	10	1	prot
CELA2A	10	1	prot
CELA3A	13	1	prot
CTRB1	12	1	prot
CTRL	10	1	prot
PNLIP	13	1	prot
BMP4	8	1	prot
COL4A1	10	1	prot
ST3GAL1	7	1	prot
THBS2	14	1	prot
ANGPTL2	8	1	prot
CPA4	11	1	prot
ANXA10	5	1	prot
ANXA5	17	1	prot
CASP1	20	1	prot
GPKOW	11	1	prot
PRKAB1	14	1	prot
RASA1	5	1	prot
TIGAR	7	1	prot
LGMN	27	1	prot
NUDT10	31	1	prot
IL16	7	1	prot
APCS	16	1	prot
SERPINA3	5	1	prot
APLP1	21	1	prot
DPP6	29	1	prot
ENPP6	4	1	prot
KLK6	21	1	prot
LRTM2	28	1	prot
MOG	22	1	prot
NCAN	23	1	prot
NPTXR	24	1	prot
NXPH1	16	1	prot
OMG	18	1	prot
PTPRR	23	1	prot
RTBDN	35	1	prot
SCG3	22	1	prot
SEZ6	18	1	prot
SLITRK1	33	1	prot
TMPRSS5	9	1	prot
APOA1	17	1	prot
APOA2	9	1	prot
GDF2	32	1	prot
HGFAC	15	1	prot
SERPINA6	5	1	prot
CTBS	21	1	prot
F13B	6	1	prot
GAL	4	1	prot
BGLAP	9	1	prot
DIPK1C	17	1	prot
MASP1	16	1	prot
PAIP2B	13	1	prot
PAM	19	1	prot
PDIA3	16	1	prot
SPTBN2	31	1	prot
HMGCS1	11	1	prot
KDM3A	3	1	prot
ARSA	22	1	prot
GGH	10	1	prot
IDUA	13	1	prot
MAN2B2	8	1	prot
PLA2G15	30	1	prot
SMPD1	18	1	prot
MANSC1	38	1	prot
MMP3	5	1	prot
MSMB	17	1	prot
PODXL2	8	1	prot
ASPN	5	1	prot
GSR	41	1	prot
ATP1B2	18	1	prot
ATP2B4	8	1	prot
B3GAT3	13	1	prot
CALY	29	1	prot
EDEM2	18	1	prot
HSD17B3	15	1	prot
IFNW1	10	1	prot
MAP1LC3B2	12	1	prot
NPR1	10	1	prot
RYR1	9	1	prot
SLC12A2	9	1	prot
TSPAN15	21	1	prot
UHRF2	9	1	prot
MYH4	25	1	prot
UBQLN3	4	1	prot
CLEC1A	17	1	prot
CTSC	15	1	prot
FOLR1	31	1	prot
IL15RA	28	1	prot
IL4R	19	1	prot
KIRREL2	8	1	prot
PI3	16	1	prot
ROBO4	17	1	prot
F11	12	1	prot
CD3D	18	1	prot
CDKL5	8	1	prot
KCNC4	6	1	prot
KIRREL1	17	1	prot
C1RL	7	1	prot
RPS10	20	1	prot
ENTPD6	10	1	prot
SLC39A14	4	1	prot
B4GAT1	6	1	prot
SFRP4	16	1	prot
CEBPB	30	1	prot
KEL	4	1	prot
BRK1	12	1	prot
THBS4	30	1	prot
CLEC2L	7	1	prot
KIT	2	1	prot
SCN2B	9	1	prot
BCL2L15	19	1	prot
BGN	6	1	prot
CSF2	3	1	prot
GAMT	7	1	prot
HMCN2	10	1	prot
ITGA11	8	1	prot
KLK14	4	1	prot
SOD3	16	1	prot
BOC	6	1	prot
CDON	10	1	prot
PDCD1LG2	10	1	prot
CDCP1	26	1	prot
NAGPA	11	1	prot
CPB1	13	1	prot
PNLIPRP1	14	1	prot
CHEK2	16	1	prot
C9	4	1	prot
LBP	5	1	prot
KLK4	15	1	prot
LUZP2	10	1	prot
CA9	10	1	prot
LIPF	3	1	prot
CNTF	9	1	prot
ECSCR	12	1	prot
FGF20	15	1	prot
GLI2	20	1	prot
OTOA	17	1	prot
CBX2	6	1	prot
CHRM1	13	1	prot
F7	11	1	prot
IL17D	20	1	prot
NTproBNP	16	1	prot
WNT9A	43	1	prot
CCL22	6	1	prot
CILP	15	1	prot
COMP	25	1	prot
FAP	10	1	prot
MEGF10	12	1	prot
LAMA4	15	1	prot
CD164L2	3	1	prot
DDX25	28	1	prot
RPGR	6	1	prot
SELL	10	1	prot
CD4.y	8	1	prot
HEPACAM2	3	1	prot
ICAM2	3	1	prot
LMNB2	15	1	prot
GRIK2	7	1	prot
RECK	16	1	prot
CST6	18	1	prot
ENDOU	13	1	prot
TEK	4	1	prot
CDSN	8	1	prot
PSAPL1	7	1	prot
CRISP3	2	1	prot
CPA1	9	1	prot
CTRC	11	1	prot
SERPINI2	11	1	prot
GPR158	23	1	prot
PCSK9	7	1	prot
SAA4	4	1	prot
CGA	2	1	prot
FSHB	1	1	prot
CLIC5	9	1	prot
OSTN	4	1	prot
IDI2	6	1	prot
NCLN	7	1	prot
PRAME	2	1	prot
GHRL	7	1	prot
SOWAHA	8	1	prot
MAMDC2	16	1	prot
CLEC4M	3	1	prot
FAM3D	4	1	prot
MUC2	2	1	prot
S100G	7	1	prot
CLPS	1	1	prot
SCN3B	2	1	prot
NCAM2	2	1	prot
SRPX	5	1	prot
WIF1	2	1	prot
SPINK5	7	1	prot
HRG	5	1	prot
SELENOP	2	1	prot
CPQ	9	1	prot
CTSF	5	1	prot
NAAA	7	1	prot
CRTAP	7	1	prot
CST1	1	1	prot
DSG4	2	1	prot
PYDC1	3	1	prot
ST8SIA1	6	1	prot
DCUN1D1	3	1	prot
LRTM1	6	1	prot
ZNF174	3	1	prot
DEFB4A_DEFB4B	2	1	prot
IL19	3	1	prot
REG1B	8	1	prot
REG3A	6	1	prot
PKD2	17	1	prot
SERPINB5	3	1	prot
FGA	2	1	prot
S100A13	1	1	prot
GGT5	6	1	prot
ENPEP	2	1	prot
POLR2A	3	1	prot
UMOD	3	1	prot
ERMAP	4	1	prot
PLIN1	8	1	prot
GSAP	1	1	prot
IL20	6	1	prot
INSR	3	1	prot
GPR15L	4	1	prot
TMEM25	3	1	prot
TIMD4	1	1	prot
PODXL	2	1	prot
SLAMF1	1	1	prot
TREH	1	1	prot
IL22	9	1	prot
IL36G	1	1	prot
NOTCH2	4	1	prot
NEDD9	2	1	prot
UNC5D	6	1	prot
HLA.DPB2	3	1	txn
MEP1A	1	1	prot
SUSD2	2	1	prot
LRRN3	159	2	txn
IL9R	31	2	txn
IGSF9B	24	2	txn
MB21D2	67	2	txn
LOC285638	21	2	txn
KDM5D	64	2	txn
TXLNGY	107	2	txn
USP9Y	88	2	txn
EIF1AY	42	2	txn
pyroglutamine*	1	2	met
ACRV1	6	2	prot
EDDM3B	8	2	prot
KLK3	6	2	prot
LYZL2	4	2	prot
TEX101	4	2	prot
TMSB4Y	8	2	txn
RPS4Y1	15	2	txn
TTTY14	10	2	txn
BCORP1	9	2	txn
NLGN4Y	6	2	txn
PPP1R2C	6	2	txn
MIR17HG	358	2	txn
PPP1CB	160	2	txn
PZP	1	2	prot
TSPAN6	149	2	txn
SOX8	167	2	txn
SCML1	278	2	txn
NEXMIF	144	2	txn
PSD	196	2	txn
MAST4	270	2	txn
LRP6	194	2	txn
PFN2	104	2	txn
SLC22A17	234	2	txn
SYDE2	246	2	txn
SEC14L2	202	2	txn
RBFOX2	16	2	txn
CACNA1I	270	2	txn
VSIG1	285	2	txn
PLLP	146	2	txn
LAPTM4B	22	2	txn
TMEM106B	165	2	txn
GLIS3	85	2	txn
CUBN	156	2	txn
TRIM2	161	2	txn
EXPH5	203	2	txn
ADTRP	217	2	txn
FAM184A	242	2	txn
RBM24	6	2	txn
SLC16A10	267	2	txn
RASGRF2	305	2	txn
DNAH6	160	2	txn
PLCL1	261	2	txn
HPCAL4	204	2	txn
CNN3	202	2	txn
RCAN3	286	2	txn
PPP4R4	114	2	txn
KLHL29	245	2	txn
CNNM1	26	2	txn
DEPDC7	60	2	txn
ACVR1C	248	2	txn
ZNF391	167	2	txn
MCF2L	309	2	txn
CCR7	309	2	txn
RAI2	76	2	txn
PATJ	365	2	txn
ATP8A2	151	2	txn
HOOK1	333	2	txn
DSC1	128	2	txn
USP44	173	2	txn
TBC1D4	303	2	txn
LMO7	363	2	txn
HEMGN	127	2	txn
MYC	223	2	txn
SLC22A23	202	2	txn
LEF1	306	2	txn
FBLN5	86	2	txn
HAPLN3	224	2	txn
NKD1	252	2	txn
RNF157	253	2	txn
FBLN7	182	2	txn
USP53	186	2	txn
CSGALNACT1	187	2	txn
CNKSR2	397	2	txn
TMEM263	176	2	txn
ANK3	118	2	txn
TMEM45B	142	2	txn
PDE3B	234	2	txn
CAMK4	289	2	txn
PLEKHH2	106	2	txn
ADGRA3	122	2	txn
AK5	211	2	txn
RETREG1	262	2	txn
OBSCN	259	2	txn
WNT7A	225	2	txn
OXNAD1	293	2	txn
SORCS3	162	2	txn
HKDC1	121	2	txn
ZFYVE9	294	2	txn
TSPAN18	176	2	txn
CBR3	149	2	txn
KALRN	192	2	txn
PDE9A	185	2	txn
DHRS3	197	2	txn
TRAT1	202	2	txn
MAP9	279	2	txn
ACSL6	247	2	txn
ANKRD55	160	2	txn
EML5	338	2	txn
FAAH2	170	2	txn
RIC3	334	2	txn
TMIGD2	196	2	txn
AXIN2	324	2	txn
FAM153A	209	2	txn
CMTM8	100	2	txn
NPAS2	189	2	txn
PKIA	232	2	txn
MAL	238	2	txn
LCLAT1	187	2	txn
TNK1	295	2	txn
MBLAC2	173	2	txn
GCNT4	241	2	txn
SAMD12	175	2	txn
ALS2CL	244	2	txn
PCED1B	219	2	txn
PLAG1	283	2	txn
TMEM30B	279	2	txn
FAM153B	181	2	txn
TSHZ2	211	2	txn
ZNF662	267	2	txn
NOG	207	2	txn
BEX5	172	2	txn
SDR42E1	173	2	txn
RBM11	251	2	txn
NAP1L3	144	2	txn
TRABD2A	293	2	txn
ZNF626	120	2	txn
ZNF793	209	2	txn
ZNF681	184	2	txn
GIMAP5	100	2	txn
COL27A1	67	2	txn
GAL3ST4	253	2	txn
RAD54B	108	2	txn
MDS2	216	2	txn
SVIP	194	2	txn
GPRASP1	349	2	txn
ZDBF2	364	2	txn
TCEA3	214	2	txn
PRRT1	196	2	txn
TRBV20.1	111	2	txn
TNFRSF25	275	2	txn
C14orf132	144	2	txn
LINC01806	136	2	txn
HECW2.AS1	130	2	txn
EPHA1.AS1	66	2	txn
LEF1.AS1	213	2	txn
CHRM3.AS2	236	2	txn
RPS3AP6	79	2	txn
PPP1R3E	382	2	txn
LINC00402	233	2	txn
PRKCQ.AS1	268	2	txn
LINC00861	160	2	txn
LINC01259	124	2	txn
THBS4.AS1	159	2	txn
PARP11.AS1	185	2	txn
KRT73.AS1	186	2	txn
CEROX1	206	2	txn
NBPF15	229	2	txn
MMP28	184	2	txn
LINC01215	366	2	txn
LOC101929698	182	2	txn
SSTR3	167	2	txn
TMEM272	220	2	txn
SLC4A7	180	2	txn
PI4K2B	125	2	txn
TRAM1	136	2	txn
ZFY	109	2	txn
RORA	171	2	txn
SCAMP1	138	2	txn
GOLT1B	184	2	txn
SRSF11	253	2	txn
CRYZ	50	2	txn
PTBP2	184	2	txn
SLC35A3	169	2	txn
B4GALT6	91	2	txn
ELOVL4	57	2	txn
SLC16A7	167	2	txn
HELLS	105	2	txn
LYPLA1	152	2	txn
TRMT13	180	2	txn
PARD6B	179	2	txn
SGPP1	147	2	txn
ZRANB2	195	2	txn
TMED7	160	2	txn
ETNK1	144	2	txn
LPAR6	95	2	txn
TMX1	149	2	txn
IPMK	211	2	txn
TMEM267	161	2	txn
ZNF117	105	2	txn
SCOC	134	2	txn
DPY19L4	174	2	txn
HECTD2	135	2	txn
TMEM41B	185	2	txn
HDGFL3	53	2	txn
BMI1	157	2	txn
MANEA	115	2	txn
FAM241A	123	2	txn
GPR171	106	2	txn
ALG10B	183	2	txn
ZDHHC21	180	2	txn
ZBTB41	194	2	txn
MAF	98	2	txn
BBS10	132	2	txn
TMEM64	126	2	txn
C5orf24	178	2	txn
IGIP	106	2	txn
ZBTB6	94	2	txn
NAP1L2	67	2	txn
LCOR	197	2	txn
ZNF493	137	2	txn
KPNA5	193	2	txn
GMFB	189	2	txn
KLHDC1	202	2	txn
SLC5A3	129	2	txn
FAM169A	145	2	txn
CHIC1	189	2	txn
TAS2R14	148	2	txn
MIR155HG	158	2	txn
GVINP1	32	2	txn
LOC100132249	111	2	txn
HS3ST1	186	2	txn
DBNDD1	171	2	txn
ABCB4	216	2	txn
SCN4A	178	2	txn
BIRC3	326	2	txn
KCNG1	157	2	txn
STAP1	240	2	txn
ADAM28	268	2	txn
CDK14	218	2	txn
SLC9A7	217	2	txn
STAG3	186	2	txn
CLCN4	193	2	txn
TEAD2	148	2	txn
CELSR1	243	2	txn
ADD2	222	2	txn
TPD52	257	2	txn
MOXD1	153	2	txn
COL19A1	235	2	txn
COBLL1	243	2	txn
P2RX5	226	2	txn
DAZL	126	2	txn
DSP	67	2	txn
MMP11	236	2	txn
DERL3	232	2	txn
KLF8	232	2	txn
RUBCNL	245	2	txn
SYT17	43	2	txn
CORO2B	154	2	txn
CD79A	252	2	txn
STEAP1B	126	2	txn
TSPAN13	197	2	txn
AEBP1	192	2	txn
DTX4	204	2	txn
POU2AF1	274	2	txn
BACH2	393	2	txn
KHDRBS2	182	2	txn
CCR6	198	2	txn
RALGPS2	275	2	txn
CNR1	120	2	txn
BCL11A	193	2	txn
KCNIP2	176	2	txn
PLEKHG1	243	2	txn
ZSCAN18	384	2	txn
TMEM156	165	2	txn
PMEPA1	226	2	txn
CPNE5	248	2	txn
GPR18	212	2	txn
FFAR1	265	2	txn
VPREB3	202	2	txn
MYO1B	178	2	txn
WDFY4	200	2	txn
ELL3	153	2	txn
STK33	56	2	txn
PNPLA7	210	2	txn
LAMA5	185	2	txn
FCRLA	204	2	txn
LARGE1	193	2	txn
E2F5	252	2	txn
HRK	137	2	txn
DTX1	174	2	txn
LAMC1	218	2	txn
RAPGEF5	185	2	txn
BLK	230	2	txn
RAB30	282	2	txn
CBLN3	111	2	txn
SLC2A5	209	2	txn
AFF3	255	2	txn
OSBPL10	234	2	txn
N4BP3	265	2	txn
CRIP3	115	2	txn
SDK1	118	2	txn
ZNF711	235	2	txn
PLPP5	223	2	txn
SYBU	180	2	txn
THRB	125	2	txn
AKAP6	234	2	txn
RASGRP3	261	2	txn
BMP3	71	2	txn
SEMA3D	82	2	txn
C16orf74	54	2	txn
MS4A1	271	2	txn
SNX22	242	2	txn
TSPAN33	60	2	txn
SLC45A3	114	2	txn
CXCR5	338	2	txn
BEND5	250	2	txn
SLC15A2	122	2	txn
EBF1	267	2	txn
CDCA7L	240	2	txn
ABCA1	77	2	txn
DIPK1B	109	2	txn
LARGE2	224	2	txn
NETO1	168	2	txn
ZNF667.AS1	164	2	txn
NIBAN3	253	2	txn
PNOC	216	2	txn
PKIG	218	2	txn
ZNF608	206	2	txn
PARM1	222	2	txn
SLC38A11	141	2	txn
TPST1	236	2	txn
DENND5B	264	2	txn
ZNF415	104	2	txn
ZNF439	378	2	txn
SYNPO	211	2	txn
MACROD2	165	2	txn
NBEA	338	2	txn
MARCHF3	257	2	txn
TLR10	167	2	txn
UGT8	249	2	txn
P2RY14	133	2	txn
ZNF135	167	2	txn
DIRAS1	159	2	txn
GNG7	266	2	txn
PAWR	292	2	txn
CD19	259	2	txn
EFCAB13	174	2	txn
TSPYL5	164	2	txn
BACE2	205	2	txn
XKRX	248	2	txn
KCNH8	242	2	txn
ZDHHC23	242	2	txn
SYN3	162	2	txn
CLEC17A	237	2	txn
LCN10	202	2	txn
CNR2	221	2	txn
BEND4	201	2	txn
FAM111B	192	2	txn
PAX5	240	2	txn
ZNF471	124	2	txn
TCF4	262	2	txn
ZNF418	140	2	txn
TLE1	170	2	txn
ZNF860	205	2	txn
FAM177B	154	2	txn
KLHL14	258	2	txn
ZNF667	241	2	txn
HLA.DOA	179	2	txn
TCTN1	259	2	txn
IGLV3.16	122	2	txn
IGHD	216	2	txn
IGHM	246	2	txn
IGHV3.48	86	2	txn
IGHV1.58	156	2	txn
C1orf220	128	2	txn
PRCD	162	2	txn
FADS3	240	2	txn
IGLC6	76	2	txn
LINC01857	150	2	txn
FAM30A	253	2	txn
LINC01013	137	2	txn
NPM1P25	197	2	txn
WASIR2	108	2	txn
LOC102606465	267	2	txn
LINC01800	120	2	txn
LINC00494	232	2	txn
MIR600HG	250	2	txn
ZNF737	89	2	txn
IGKV1D.8	172	2	txn
IGKV1.37	164	2	txn
HLA.DOB	217	2	txn
PEG10	132	2	txn
MICAL3	196	2	txn
LINC00926	284	2	txn
TUNAR	109	2	txn
IGLVI.70	134	2	txn
IGKV2.29	64	2	txn
LOC283194	165	2	txn
LINC02422	95	2	txn
P2RX5.TAX1BP3	182	2	txn
ZNF285	182	2	txn
SPIB	208	2	txn
LINC01480	155	2	txn
CD24	204	2	txn
ZNF229	237	2	txn
IGHV1.69D	112	2	txn
WNT16	75	2	txn
BHLHE41	99	2	txn
MGAT3	80	2	txn
SOX5	111	2	txn
GPM6A	9	2	txn
TLCD4	66	2	txn
PLPP3	9	2	txn
COL4A3	173	2	txn
ZNF540	199	2	txn
GEN1	189	2	txn
ZNF154	199	2	txn
NXPH4	81	2	txn
GRAPL	178	2	txn
PRAMENP	37	2	txn
LINC01781	134	2	txn
CARMIL1	157	2	txn
CACNA1F	217	2	txn
MRNIP	207	2	txn
MEGF6	282	2	txn
RBM26.AS1	56	2	txn
MMD	153	2	txn
RNF138	205	2	txn
HSD17B12	69	2	txn
GPR160	141	2	txn
EBF4	34	2	txn
CHTF18	188	2	txn
ADAMTS10	57	2	txn
GRM2	86	2	txn
WNT10B	107	2	txn
CARNS1	102	2	txn
AASS	88	2	txn
ADAMTS6	164	2	txn
SLC17A9	162	2	txn
ARHGAP20	128	2	txn
NEIL1	276	2	txn
APBB2	73	2	txn
ARHGAP42	212	2	txn
GRAMD1C	110	2	txn
IGHV1.69	9	2	txn
LINC01238	138	2	txn
GOLGA2P5	328	2	txn
LOC100506258	55	2	txn
WFDC21P	58	2	txn
MYZAP	33	2	txn
LOC285097	158	2	txn
SH3YL1	201	2	txn
FOXP3	58	2	txn
LAMC3	105	2	txn
SPEG	255	2	txn
OVGP1	178	2	txn
LZTS3	244	2	txn
LSR	217	2	txn
KANK1	80	2	txn
IL23A	367	2	txn
C12orf57	95	2	txn
PASK	174	2	txn
FBXO2	11	2	txn
SARDH	109	2	txn
NR1D1	181	2	txn
FBXL16	120	2	txn
TMEM204	133	2	txn
RAB15	65	2	txn
COL6A1	122	2	txn
RHPN1	238	2	txn
EDA	136	2	txn
CACHD1	131	2	txn
DCHS1	168	2	txn
GPRC5B	123	2	txn
HID1	173	2	txn
PLEKHG5	128	2	txn
RAB43	101	2	txn
GIMAP3P	9	2	txn
GREM2	36	2	txn
LDOC1	57	2	txn
FAM86B1	46	2	txn
KIAA0408	18	2	txn
RPS6KL1	69	2	txn
TRBV6.6	87	2	txn
TRBV5.1	108	2	txn
TRAV13.2	76	2	txn
TRAV9.2	92	2	txn
GPC2	238	2	txn
LINC00243	47	2	txn
DBH.AS1	127	2	txn
LGALS17A	72	2	txn
TRBV5.4	49	2	txn
FMNL1.AS1	207	2	txn
TRBV3.1	58	2	txn
LINC02762	95	2	txn
TRBV21.1	127	2	txn
ADGRE4P	79	2	txn
TRBV18	158	2	txn
ZNF14	426	2	txn
KIF27	123	2	txn
ANKRD36C	175	2	txn
ZC3H12D	443	2	txn
SHISA2	109	2	txn
ANKRD36B	146	2	txn
SNHG12	338	2	txn
COX2	54	2	txn
ND2	74	2	txn
COX1	36	2	txn
COX3	64	2	txn
LINC.PINT	314	2	txn
MALAT1	281	2	txn
SNHG8	92	2	txn
SAP25	79	2	txn
ZNF300	65	2	txn
SCNN1D	187	2	txn
PI4KAP2	104	2	txn
GOLGA6L17P	55	2	txn
BAIAP3	99	2	txn
DOCK3	108	2	txn
WHRN	52	2	txn
WNT3	25	2	txn
CNTNAP1	73	2	txn
P3H3	62	2	txn
CLUHP3	101	2	txn
IL11RA	246	2	txn
VAMP1	168	2	txn
GDF7	106	2	txn
TEX9	76	2	txn
BTNL9	40	2	txn
PRRT2	132	2	txn
LENG8	204	2	txn
JMJD7.PLA2G4B	175	2	txn
RASSF6	46	2	txn
TPPP	7	2	txn
GOLGA8A	177	2	txn
ANO9	242	2	txn
NPIPB4	91	2	txn
PLEKHG7	41	2	txn
ZDHHC11	16	2	txn
INF2	135	2	txn
CPT1B	108	2	txn
ZDHHC11B	81	2	txn
EML6	89	2	txn
NSUN5P1	212	2	txn
NPIPB5	100	2	txn
LMNTD2.AS1	170	2	txn
WASH5P	77	2	txn
CFL2	154	2	txn
PWAR5	225	2	txn
CDK11A	40	2	txn
SEC31B	165	2	txn
PGGHG	183	2	txn
GBAP1	54	2	txn
KCNAB3	142	2	txn
TPM2	119	2	txn
EOLA2.DT	113	2	txn
LY6G5B	127	2	txn
PLA2G4B	57	2	txn
ATP5MF.PTCD1	35	2	txn
CHKB.CPT1B	80	2	txn
STX16.NPEPL1	109	2	txn
MYO15B	78	2	txn
FAM156A	78	2	txn
CXorf65	131	2	txn
FOXO3B	48	2	txn
LOC100507053	142	2	txn
ZC2HC1A	93	2	txn
SULT1B1	84	2	txn
TENM1	112	2	txn
ASNS	120	2	txn
PRKY	34	2	txn
LUC7L3	154	2	txn
ERMN	152	2	txn
TRPC1	193	2	txn
ABCA5	266	2	txn
TTC39B	160	2	txn
ADCY10P1	271	2	txn
ZMAT1	297	2	txn
ZNF83	124	2	txn
DPY19L2	60	2	txn
SYCP2	101	2	txn
XRCC2	21	2	txn
PGAP1	169	2	txn
CCDC180	55	2	txn
GOLGA6L9	177	2	txn
ZNRD1ASP	98	2	txn
NPIPB14P	47	2	txn
LINC00954	64	2	txn
ANAPC1P1	23	2	txn
LINC00649	33	2	txn
PSMD6.AS2	92	2	txn
MIR3142HG	19	2	txn
N4BP2L2.IT2	108	2	txn
BPTFP1	24	2	txn
MRC2	40	2	txn
CEP170B	62	2	txn
STRCP1	79	2	txn
CCR4	98	2	txn
ARMH1	127	2	txn
GSDMB	78	2	txn
SLC25A27	18	2	txn
NPIPB3	39	2	txn
OTUD7A	42	2	txn
GOLGA8B	153	2	txn
CDK3	51	2	txn
PPT2.EGFL8	64	2	txn
TPH1	129	2	txn
ND3	50	2	txn
ND4L	32	2	txn
CHDH	5	2	txn
SEMA5A	9	2	txn
HRH4	5	2	txn
MCOLN3	108	2	txn
FIGNL1	41	2	txn
DIP2C	64	2	txn
MICU3	188	2	txn
NTNG1	36	2	txn
RPL9	71	2	txn
CATSPER2	101	2	txn
NAV2	83	2	txn
RGPD6	115	2	txn
EFHC2	146	2	txn
ZFP28	198	2	txn
ND6	100	2	txn
ANKRD36BP2	98	2	txn
ZNF709	59	2	txn
LACTB2.AS1	151	2	txn
ABCA11P	108	2	txn
ZNF578	70	2	txn
ANK1	31	2	txn
TRBV5.5	42	2	txn
NUP43	92	2	txn
B3GALNT1	36	2	txn
GOLGA6L4	43	2	txn
ZNF100	49	2	txn
BMS1P1	53	2	txn
CBWD6	39	2	txn
CDRT4	17	2	txn
NEAT1	56	2	txn
LOC119746555	88	2	txn
PRICKLE2	20	2	txn
DACT1	140	2	txn
AKR1C1	74	2	txn
RPL21P75	50	2	txn
MAGI2.AS3	73	2	txn
SNURF	22	2	txn
LIMS2	81	2	txn
TTC28	99	2	txn
FGF7P6	44	2	txn
DPPA4	17	2	txn
GATM	15	2	txn
RNF175	101	2	txn
KRT2	73	2	txn
TRBV23.1	126	2	txn
ZNF492	21	2	txn
ZNF528.AS1	35	2	txn
TRBV19	52	2	txn
DSEL	54	2	txn
ANKRD18A	53	2	txn
ASIC1	82	2	txn
KRT73	67	2	txn
ZNF462	13	2	txn
FAM167A	27	2	txn
FLYWCH1	44	2	txn
CYP2D6	74	2	txn
WDR97	44	2	txn
GSTM2	133	2	txn
SFRP5	37	2	txn
CELA1	23	2	txn
CAND2	42	2	txn
KRT72	66	2	txn
TRBV6.1	62	2	txn
ANKRD44.AS1	56	2	txn
RPL3P4	65	2	txn
TRBV29.1	51	2	txn
TRBV30	31	2	txn
FAM86DP	24	2	txn
FSBP	57	2	txn
TRBV14	45	2	txn
LTK	11	2	txn
NTN4	7	2	txn
RORC	20	2	txn
SLC4A10	14	2	txn
PRSS35	8	2	txn
IL23R	7	2	txn
B3GALT2	19	2	txn
IL17RE	5	2	txn
NIPAL2	25	2	txn
LOC102723996	27	2	txn
RPS27	56	2	txn
TRO	3	2	txn
HLF	19	2	txn
NT5DC3	33	2	txn
GSTM3	23	2	txn
RGPD2	26	2	txn
ZNF502	21	2	txn
COL5A2	42	2	txn
TNNT3	93	2	txn
FZD6	20	2	txn
TRAV23DV6	21	2	txn
ST6GALNAC1	12	2	txn
SOAT2	42	2	txn
STRC	42	2	txn
LINC01252	34	2	txn
FSD1	10	2	txn
SHC2	20	2	txn
ROBO3	40	2	txn
TTC24	56	2	txn
LOC100288175	45	2	txn
LOC105370792	43	2	txn
NPEPPSP1	20	2	txn
RDH5	37	2	txn
MAJIN	30	2	txn
SDR16C5	14	2	txn
POLR2J3	21	2	txn
ARL17A	16	2	txn
DRICH1	10	2	txn
HCG27	15	2	txn
POLR2J2	19	2	txn
LINC01237	62	2	txn
ZBED6	48	2	txn
CYP4F35P	25	2	txn
ZKSCAN2.DT	38	2	txn
RN7SK	42	2	txn
ND1	32	2	txn
DPYSL4	17	2	txn
NLRP6	43	2	txn
SOGA3	5	2	txn
FAM153CP	35	2	txn
LINC01730	9	2	txn
TRBV10.3	45	2	txn
TRBV12.3	24	2	txn
RN7SL2	14	2	txn
WDR86	18	2	txn
GOLGA8M	13	2	txn
GJB6	22	2	txn
TRAV4	38	2	txn
TRAV6	16	2	txn
TRAV8.1	49	2	txn
TRAV13.1	19	2	txn
TRAV12.3	21	2	txn
TRAV8.6	32	2	txn
TRAV25	31	2	txn
TRAV26.1	24	2	txn
TRAV27	15	2	txn
TRBV2	12	2	txn
MAP7D2	1	2	txn
ATP23	10	2	txn
ROCK1P1	15	2	txn
CCR8	10	2	txn
HNRNPA1P21	5	2	txn
TAS2R4	15	2	txn
PTPN13	3	2	txn
TRBV7.6	5	2	txn
TRAV29DV5	15	2	txn
RPL13P12	10	2	txn
RPL10P9	6	2	txn
RN7SL1	10	2	txn
TRAV12.2	13	2	txn
CISH	11	2	txn
LINC02273	19	2	txn
TRBV12.5	1	2	txn
ND4	28	2	txn
ATP6	29	2	txn
MTCO1P12	34	2	txn
ZNF257	16	2	txn
PLCXD1	14	2	txn
RPL5P4	8	2	txn
PLGLB2	4	2	txn
TRAV20	6	2	txn
SNHG25	20	2	txn
TRBV11.2	16	2	txn
GSTM1	1	2	txn
NBPF8	23	2	txn
CYTB	30	2	txn
TRBV5.6	12	2	txn
HNRNPA1P70	4	2	txn
RNU1.27P	1	2	txn
MTCO3P12	19	2	txn
MTND2P28	25	2	txn
ATP8	34	2	txn
MTATP6P1	28	2	txn
TRAV10	9	2	txn
TMEM200A	2	2	txn
NPIPB12	1	2	txn
ND5	26	2	txn
KRT74	2	2	txn
RPS2P5	3	2	txn
TRBV27	21	2	txn
TRAV22	8	2	txn
TRAV38.2DV8	5	2	txn
RNU11	3	2	txn
PLGLB1	1	2	txn
RPS2P46	2	2	txn
MTND1P23	18	2	txn
MTND4P12	15	2	txn
TRAV21	16	2	txn
IGHV2.70D	2	2	txn
IGHV1.69.2	2	2	txn
RNVU1.19	6	2	txn
RPL10P3	1	2	txn
FABP5	513	3	prot
MAPK9	253	3	prot
HS1BP3	456	3	prot
MYDGF	516	3	prot
1-stearoyl-2-arachidonoyl-GPS (18:0/20:4)	386	3	met
1-stearoyl-2-docosahexaenoyl-GPS (18:0/22:6)*	16	3	met
3-phosphoglycerate	222	3	met
AMP	390	3	met
beta-citrylglutamate	158	3	met
phosphocholine	182	3	met
glycerophosphoethanolamine	17	3	met
hexadecasphingosine (d16:1)*	275	3	met
maltose	307	3	met
nicotinamide	347	3	met
phosphoethanolamine (PE)	313	3	met
serotonin	364	3	met
spermidine	311	3	met
spermine	205	3	met
sphingadienine	253	3	met
sphinganine	353	3	met
sphinganine-1-phosphate	114	3	met
sphingosine	370	3	met
sphingosine 1-phosphate	239	3	met
taurine	277	3	met
ABHD14B	558	3	prot
ABL1	579	3	prot
ACOT13	482	3	prot
ACYP1	520	3	prot
AKR1B1	403	3	prot
AKT1S1	395	3	prot
AKT2	498	3	prot
ANGPT1	478	3	prot
ANXA11	484	3	prot
ANXA4	528	3	prot
AP3B1	562	3	prot
APP	432	3	prot
APPL2	478	3	prot
APRT	566	3	prot
ARF6	492	3	prot
ARHGAP1	511	3	prot
ARHGEF1	492	3	prot
ARHGEF12	483	3	prot
ARL13B	308	3	prot
ARL2BP	379	3	prot
ARSB	417	3	prot
ATG4A	280	3	prot
ATOX1	530	3	prot
ATP5IF1	518	3	prot
ATP6V1F	515	3	prot
ATP6V1G1	509	3	prot
ATXN10	337	3	prot
ATXN3	422	3	prot
AXIN1	533	3	prot
BCL2L1	530	3	prot
BDNF	456	3	prot
BIN2	407	3	prot
BNIP2	418	3	prot
BOLA2_BOLA2B	396	3	prot
BRAP	526	3	prot
CA13	466	3	prot
CACNB3	427	3	prot
CACYBP	511	3	prot
CAMSAP1	490	3	prot
CASC3	403	3	prot
CASP3	532	3	prot
CASP8	538	3	prot
CC2D1A	552	3	prot
CCL17	398	3	prot
CCN2	456	3	prot
CCS	285	3	prot
CDC26	521	3	prot
CDC37	576	3	prot
CDC42BPB	540	3	prot
CDKN2D	484	3	prot
CEP170	532	3	prot
CEP43	438	3	prot
CERT	341	3	prot
CETN2	440	3	prot
CETN3	497	3	prot
[truncated: 2,549 more rows]

## Sheet: Table S7
Supplementary Table S9. Flux balance analysis in genome scale metabolic models at group level			Table S7. Flux analysis in PWH and PWOH
ID	NAME	EQUATION	GENE.ASSOCIATION	SUBSYSTEM	Flux_C1	Flux_C2	Flux_CT
MAR00040	3- (4-Hydroxyphenyl-)Lactate Formation	4-hydroxyphenylpyruvate[m] + H+[m] + NADH[m] => NAD+[m] + 4-hydroxyphenyllactate[m]		Other	0.00360937	0.00399548	0.00360937
MAR00047	4-Hydroxybenzoyl Coenzyme A Formation	CoA[m] + H2O[m] + NAD+[m] + 4-coumaroyl-CoA[m] => acetyl-CoA[m] + H+[m] + NADH[m] + 4-hydroxybenzoyl-CoA[m]		Other	0.00360937	0.00399548	0.00360937
MAR00048	4-Hydroxybenzoate Formation	H2O[m] + 4-hydroxybenzoyl-CoA[m] => 4-hydroxybenzoate[m] + CoA[m] + H+[m]		Other	0.00360937	0.00399548	0.00360937
MAR00050	5-Formyltetrahydrofolate Transport via Anion Exchange	5-formyl-THF[e] + H2O[c] <=> 5-formyl-THF[c] + H2O[e]	ENSG00000173638	Transport reactions	1000	-1000	-1000
MAR00053	5-Methyltetrahydrofolate Transport via Anion Exchange	5-methyl-THF[e] + H2O[c] <=> 5-methyl-THF[c] + H2O[e]	ENSG00000173638	Transport reactions	-1000	-1000	-1000
MAR00060	O-Acetylcarnintine Transport into Mitochondria via Diffusion	O-acetylcarnitine[c] <=> O-acetylcarnitine[m]	ENSG00000178537	Transport reactions	12.5733	-60.3716	150.559
MAR00064	Transport into the Mitochondria (Carnitine)	ocosatetraenoylcarnitine[c] <=> ocosatetraenoylcarnitine[m]	ENSG00000178537	Fatty acid oxidation	-1000	-1000	-1000
MAR00076	Transport into the Mitochondria (Carnitine)	eicosanoylcarnitine[c] <=> eicosanoylcarnitine[m]	ENSG00000178537	Fatty acid oxidation	-1000	-1000	-1000
MAR00079	Arginine Mitochondrial Transport via Ornithine Carrier	arginine[c] + H+[m] <=> arginine[m] + H+[c]	ENSG00000102743 or ENSG00000120329	Transport reactions	1000	NA	199.094
MAR00102	C160 Transport into the Mitochondria	L-palmitoylcarnitine[c] <=> L-palmitoylcarnitine[m]	ENSG00000178537	Fatty acid oxidation	-1000	165.579	-776.114
MAR00103	Carnitine O-Palmitoyltransferase	L-carnitine[c] + (2E)-hexadecenoyl-CoA[c] <=> CoA[c] + hexadecenoylcarnitine(9)[c]	ENSG00000110090 or ENSG00000169169 or ENSG00000205560	Fatty acid oxidation	NA	NA	0.00146663
MAR00104	C161 Transport into the Mitochondria	CoA[m] + hexadecenoylcarnitine(9)[m] <=> (2E)-hexadecenoyl-CoA[m] + L-carnitine[m]	ENSG00000157184	Fatty acid oxidation	861.004	1000	1000
MAR00106	C161 Transport into the Mitochondria	palmitoleoyl-carnitine[c] <=> palmitoleoyl-carnitine[m]	ENSG00000178537	Fatty acid oxidation	-1000	-1000	-1000
MAR00107	C180 Transport into the Mitochondria	stearoylcarnitine[c] <=> stearoylcarnitine[m]	ENSG00000178537	Fatty acid oxidation	-1000	-1000	-1000
MAR00108	Transport of Octadecenoyl Coenzyme A into Mitochondrial Matrix	L-carnitine[c] + oleoyl-CoA[c] <=> CoA[c] + octadecenoylcarnitine(5)[c]	ENSG00000110090 or ENSG00000169169 or ENSG00000205560	Fatty acid oxidation	-1000	-4.15938	-1000
MAR00109	Transport of Octadecenoyl Coenzyme A into Mitochondrial Matrix	CoA[m] + octadecenoylcarnitine(5)[m] <=> L-carnitine[m] + oleoyl-CoA[m]	ENSG00000157184	Fatty acid oxidation	-1000	NA	-999.432
MAR00110	C181 Transport into the Mitochondria	octadecenoylcarnitine(5)[c] <=> octadecenoylcarnitine(5)[m]	ENSG00000178537	Fatty acid oxidation	-1000	-1000	-1000
MAR00111	Arachidonic Acid Transport into the Mitochondria	arachidonyl-carnitine[c] <=> arachidonyl-carnitine[m]	ENSG00000178537	Fatty acid oxidation	-1000	-1000	-1000
MAR00124	Citrulline Mitochondrial Transport via Proton Antiport	citrulline[m] <=> citrulline[c]	ENSG00000102743 or ENSG00000120329	Transport reactions	-190.861	-1000	-703.54
MAR00125	Citrate Transport, Mitochondrial	citrate[c] + malate[m] <=> citrate[m] + malate[c]	ENSG00000100075	Transport reactions	-1000	-1000	-1000
MAR00128	Transport into the Mitochondria (Carnitine)	(7Z,10Z,13Z,16Z,19Z)-docosapentaenoylcarnitine[c] <=> (7Z,10Z,13Z,16Z,19Z)-docosapentaenoylcarnitine[m]	ENSG00000178537	Fatty acid oxidation	1000	1000	1000
MAR00129	Cardiolipin Synthase (Homo Sapiens)	PG-CL pool[c] + CDP-diacylglycerol-CL pool[c] => CL pool[c] + CMP[c] + H+[c]	ENSG00000088766	Glycerophospholipid metabolism	0.39534	0.437631	0.39534
MAR00131	Methyltransferase Coq3	SAM[m] + 2-Decaprenyl-5-Hydroxy-6-Methoxy-3-Methyl-1,4-Benzoquinone[m] => H+[m] + SAH[m] + ubiquinone[m]	ENSG00000132423	Other	0.00360937	0.00399548	0.00360937
MAR00132	Ubiquinone Biosynthesis Methyltransferase Coq5	SAM[m] + 2-Decaprenyl-6-Methoxy-1,4-Benzoquinone[m] => H+[m] + SAH[m] + 2-Decaprenyl-6-Methoxy-3-Methyl-1,4-Benzoquinone[m]		Other	0.00360937	0.00399548	0.00360937
MAR00133	Ubiquinone Biosynthesis Monooxgenase Coq6	2-methoxy-6-(all-trans-decaprenyl)phenol[m] + O2[m] => H2O[m] + 2-Decaprenyl-6-Methoxy-1,4-Benzoquinone[m]	ENSG00000119723	Other	0.00360937	0.00399548	0.00360937
MAR00134	Ubiquinone Biosynthesis Coq7	H+[m] + NADPH[m] + O2[m] + 2-Decaprenyl-6-Methoxy-3-Methyl-1,4-Benzoquinone[m] => H2O[m] + NADP+[m] + 2-Decaprenyl-5-Hydroxy-6-Methoxy-3-Methyl-1,4-Benzoquinone[m]	ENSG00000167186	Other	0.00360937	0.00399548	0.00360937
MAR00135	P-Coumaroyl Coenzyme A Formation	ATP[m] + CoA[m] + 4-coumarate[m] => AMP[m] + PPi[m] + 4-coumaroyl-CoA[m]		Other	0.00360937	0.00399548	0.00360937
MAR00143	Transport into the Mitochondria (Carnitine)	(4Z,7Z,10Z,13Z,16Z)-docosapentaenoylcarnitine[c] <=> (4Z,7Z,10Z,13Z,16Z)-docosapentaenoylcarnitine[m]	ENSG00000178537	Fatty acid oxidation	1000	1000	1000
MAR00149	Fatty Acyl Coenzyme A Desaturase (N-C18:1CoA -> N-C18:2CoA)	H+[c] + NADH[c] + O2[c] + oleoyl-CoA[c] => (6Z,9Z)-octadecadienoyl-CoA[c] + 2 H2O[c] + NAD+[c]	ENSG00000134824	Other	NA	NA	0.00146663
MAR00155		butyrate[e] <=> butyrate[c]	ENSG00000113396 or ENSG00000121769 or ENSG00000130304 or ENSG00000135218 or ENSG00000143554 or ENSG00000145384 or ENSG00000163586 or ENSG00000164434 or ENSG00000164687 or ENSG00000167114 or ENSG00000170231 or ENSG00000170323 or ENSG00000197416 or ENSG00000205186	Transport reactions	860.054	-34.3988	982.606
MAR00160		L-carnitine[c] + O-butanoylcarnitine[m] <=> L-carnitine[m] + O-butanoylcarnitine[c]	ENSG00000178537	Carnitine shuttle (mitochondrial)	1000	1000	1000
MAR00162		L-carnitine[m] + L-octanoylcarnitine[c] <=> L-carnitine[c] + L-octanoylcarnitine[m]	ENSG00000178537	Carnitine shuttle (mitochondrial)	-0.00287606	-165.179	-291.369
MAR00163	Octanoyl-CoA:L-carnitine O-octanoyltransferase	CoA[m] + L-octanoylcarnitine[m] <=> L-carnitine[m] + octanoyl-CoA[m]	ENSG00000005469	Carnitine shuttle (mitochondrial)	-0.00287606	-165.179	-291.369
MAR00173		octanoic acid[e] <=> octanoic acid[c]	ENSG00000113396 or ENSG00000121769 or ENSG00000130304 or ENSG00000135218 or ENSG00000143554 or ENSG00000145384 or ENSG00000163586 or ENSG00000164434 or ENSG00000164687 or ENSG00000167114 or ENSG00000170231 or ENSG00000170323 or ENSG00000197416 or ENSG00000205186	Transport reactions	-0.00287606	-415.179	-291.369
MAR00174		AMP[c] + octanoyl-CoA[c] + PPi[c] <=> ATP[c] + CoA[c] + octanoic acid[c]	ENSG00000005187 or ENSG00000066813 or ENSG00000166743 or ENSG00000183549 or ENSG00000183747 or ENSG00000215009	Fatty acid activation (cytosolic)	0.00287606	415.179	291.369
MAR00179		decanoic acid[e] <=> decanoic acid[c]	ENSG00000113396 or ENSG00000121769 or ENSG00000130304 or ENSG00000135218 or ENSG00000143554 or ENSG00000145384 or ENSG00000163586 or ENSG00000164434 or ENSG00000164687 or ENSG00000167114 or ENSG00000170231 or ENSG00000170323 or ENSG00000197416 or ENSG00000205186	Transport reactions	NA	NA	166.328
MAR00180		AMP[c] + decanoyl-CoA[c] + PPi[c] <=> ATP[c] + CoA[c] + decanoic acid[c]	ENSG00000005187 or ENSG00000066813 or ENSG00000166743 or ENSG00000183549 or ENSG00000183747 or ENSG00000215009	Fatty acid activation (cytosolic)	NA	NA	-166.328
MAR00182		decanoyl-CoA[c] <=> decanoyl-CoA[m]		Transport reactions	NA	NA	166.328
MAR00191		tridecylic acid[e] => tridecylic acid[c]	ENSG00000113396 or ENSG00000121769 or ENSG00000130304 or ENSG00000135218 or ENSG00000143554 or ENSG00000145384 or ENSG00000163586 or ENSG00000164434 or ENSG00000164687 or ENSG00000167114 or ENSG00000170231 or ENSG00000170323 or ENSG00000197416 or ENSG00000205186	Transport reactions	0.00146663	0.0107408	0.00146663
MAR00192		AMP[c] + PPi[c] + tridecanoyl-CoA[c] <=> ATP[c] + CoA[c] + tridecylic acid[c]	ENSG00000068366 or ENSG00000103740 or ENSG00000123983 or ENSG00000130377 or ENSG00000140284 or ENSG00000151726 or ENSG00000164398 or ENSG00000197142 or ENSG00000239642	Fatty acid activation (cytosolic)	-0.00146663	-0.0107408	-0.00146663
MAR00212		pentadecylic acid[e] => pentadecylic acid[c]	ENSG00000113396 or ENSG00000121769 or ENSG00000130304 or ENSG00000135218 or ENSG00000143554 or ENSG00000145384 or ENSG00000163586 or ENSG00000164434 or ENSG00000164687 or ENSG00000167114 or ENSG00000170231 or ENSG00000170323 or ENSG00000197416 or ENSG00000205186	Transport reactions	0.00146663	0.0107408	0.00146663
MAR00213		AMP[c] + pentadecanoyl-CoA[c] + PPi[c] <=> ATP[c] + CoA[c] + pentadecylic acid[c]	ENSG00000068366 or ENSG00000103740 or ENSG00000123983 or ENSG00000130377 or ENSG00000140284 or ENSG00000151726 or ENSG00000164398 or ENSG00000197142 or ENSG00000239642	Fatty acid activation (cytosolic)	-0.00146663	-0.0107408	-0.00146663
MAR00217	Palmitate:CoA ligase (AMP-forming)	AMP[c] + palmitoyl-CoA[c] + PPi[c] <=> ATP[c] + CoA[c] + palmitate[c]	ENSG00000068366 or ENSG00000103740 or ENSG00000123983 or ENSG00000130377 or ENSG00000140284 or ENSG00000151726 or ENSG00000164398 or ENSG00000197142 or ENSG00000239642	Fatty acid activation (cytosolic)	284.01	NA	274.21
MAR00224		ATP[c] + H2O[c] + palmitate[c] => ADP[c] + H+[c] + palmitate[e] + Pi[c]	ENSG00000165029	Transport reactions	284.01	NA	274.21
MAR00226		AMP[c] + palmitoleoyl-CoA[c] + PPi[c] <=> ATP[c] + CoA[c] + palmitolate[c]	ENSG00000068366 or ENSG00000103740 or ENSG00000123983 or ENSG00000130377 or ENSG00000140284 or ENSG00000151726 or ENSG00000164398 or ENSG00000197142 or ENSG00000239642	Fatty acid activation (cytosolic)	499.462	334.224	374.425
MAR00236		margaric acid[e] => margaric acid[c]	ENSG00000113396 or ENSG00000121769 or ENSG00000130304 or ENSG00000135218 or ENSG00000143554 or ENSG00000145384 or ENSG00000163586 or ENSG00000164434 or ENSG00000164687 or ENSG00000167114 or ENSG00000170231 or ENSG00000170323 or ENSG00000197416 or ENSG00000205186	Transport reactions	0.00146663	0.0214816	0.00293325
MAR00237		AMP[c] + heptadecanoyl-CoA[c] + PPi[c] <=> ATP[c] + CoA[c] + margaric acid[c]	ENSG00000068366 or ENSG00000103740 or ENSG00000123983 or ENSG00000130377 or ENSG00000140284 or ENSG00000151726 or ENSG00000164398 or ENSG00000197142 or ENSG00000239642	Fatty acid activation (cytosolic)	-0.00146663	-0.0214816	-0.00293325
MAR00244		9-heptadecylenic acid[e] => 9-heptadecylenic acid[c]	ENSG00000113396 or ENSG00000121769 or ENSG00000130304 or ENSG00000135218 or ENSG00000143554 or ENSG00000145384 or ENSG00000163586 or ENSG00000164434 or ENSG00000164687 or ENSG00000167114 or ENSG00000170231 or ENSG00000170323 or ENSG00000197416 or ENSG00000205186	Transport reactions	0.00146663	0.0107408	0.00146663
MAR00245		9-heptadecenoyl-CoA[c] + AMP[c] + PPi[c] <=> 9-heptadecylenic acid[c] + ATP[c] + CoA[c]	ENSG00000068366 or ENSG00000103740 or ENSG00000123983 or ENSG00000130377 or ENSG00000140284 or ENSG00000151726 or ENSG00000164398 or ENSG00000197142 or ENSG00000239642	Fatty acid activation (cytosolic)	-0.00146663	-0.0107408	-0.00146663
MAR00248		stearate[e] => stearate[c]	ENSG00000113396 or ENSG00000121769 or ENSG00000130304 or ENSG00000135218 or ENSG00000143554 or ENSG00000145384 or ENSG00000163586 or ENSG00000164434 or ENSG00000164687 or ENSG00000167114 or ENSG00000170231 or ENSG00000170323 or ENSG00000197416 or ENSG00000205186	Transport reactions	0.54543	NA	0.54543
MAR00249		AMP[c] + PPi[c] + stearoyl-CoA[c] <=> ATP[c] + CoA[c] + stearate[c]	ENSG00000068366 or ENSG00000103740 or ENSG00000119673 or ENSG00000123983 or ENSG00000130377 or ENSG00000140284 or ENSG00000151726 or ENSG00000164398 or ENSG00000177465 or ENSG00000197142 or ENSG00000239642	Fatty acid activation (cytosolic)	-0.54543	NA	-0.54543
MAR00252	Transport into the Mitochondria (Carnitine)	eicosatrienoylcarnitine[c] <=> eicosatrienoylcarnitine[m]	ENSG00000178537	Fatty acid oxidation	1000	-1000	-1000
MAR00258		cis-vaccenic acid[e] => cis-vaccenic acid[c]	ENSG00000113396 or ENSG00000121769 or ENSG00000130304 or ENSG00000135218 or ENSG00000143554 or ENSG00000145384 or ENSG00000163586 or ENSG00000164434 or ENSG00000164687 or ENSG00000167114 or ENSG00000170231 or ENSG00000170323 or ENSG00000197416 or ENSG00000205186	Transport reactions	0.0916641	NA	0.0916641
MAR00259		AMP[c] + cis-vaccenoyl-CoA[c] + PPi[c] <=> ATP[c] + cis-vaccenic acid[c] + CoA[c]	ENSG00000068366 or ENSG00000103740 or ENSG00000123983 or ENSG00000130377 or ENSG00000140284 or ENSG00000151726 or ENSG00000164398 or ENSG00000197142 or ENSG00000239642	Fatty acid activation (cytosolic)	-0.0916641	NA	-0.0916641
MAR00266		elaidate[e] => elaidate[c]	ENSG00000113396 or ENSG00000121769 or ENSG00000130304 or ENSG00000135218 or ENSG00000143554 or ENSG00000145384 or ENSG00000163586 or ENSG00000164434 or ENSG00000164687 or ENSG00000167114 or ENSG00000170231 or ENSG00000170323 or ENSG00000197416 or ENSG00000205186	Transport reactions	0.00146663	NA	0.00146663
MAR00267		(9E)-octadecenoyl-CoA[c] + AMP[c] + PPi[c] <=> ATP[c] + CoA[c] + elaidate[c]	ENSG00000068366 or ENSG00000103740 or ENSG00000123983 or ENSG00000130377 or ENSG00000140284 or ENSG00000151726 or ENSG00000164398 or ENSG00000197142 or ENSG00000239642	Fatty acid activation (cytosolic)	-1000	-1000	-1000
MAR00270		(7Z)-octadecenoic acid[e] => (7Z)-octadecenoic acid[c]	ENSG00000113396 or ENSG00000121769 or ENSG00000130304 or ENSG00000135218 or ENSG00000143554 or ENSG00000145384 or ENSG00000163586 or ENSG00000164434 or ENSG00000164687 or ENSG00000167114 or ENSG00000170231 or ENSG00000170323 or ENSG00000197416 or ENSG00000205186	Transport reactions	0.00146663	NA	0.569418
MAR00271		(13Z)-octadecenoyl-CoA[c] + AMP[c] + PPi[c] <=> (7Z)-octadecenoic acid[c] + ATP[c] + CoA[c]	ENSG00000068366 or ENSG00000103740 or ENSG00000123983 or ENSG00000130377 or ENSG00000140284 or ENSG00000151726 or ENSG00000164398 or ENSG00000197142 or ENSG00000239642	Fatty acid activation (cytosolic)	-0.00146663	NA	-0.569418
MAR00278		nonadecylic acid[e] => nonadecylic acid[c]	ENSG00000113396 or ENSG00000121769 or ENSG00000130304 or ENSG00000135218 or ENSG00000143554 or ENSG00000145384 or ENSG00000163586 or ENSG00000164434 or ENSG00000164687 or ENSG00000167114 or ENSG00000170231 or ENSG00000170323 or ENSG00000197416 or ENSG00000205186	Transport reactions	0.00146663	0.0107408	0.00146663
MAR00279		AMP[c] + nonadecanoyl-CoA[c] + PPi[c] <=> ATP[c] + CoA[c] + nonadecylic acid[c]	ENSG00000068366 or ENSG00000103740 or ENSG00000123983 or ENSG00000130377 or ENSG00000140284 or ENSG00000151726 or ENSG00000164398 or ENSG00000197142 or ENSG00000239642	Fatty acid activation (cytosolic)	-0.00146663	-0.0107408	-0.00146663
MAR00282		eicosanoate[e] => eicosanoate[c]	ENSG00000113396 or ENSG00000121769 or ENSG00000130304 or ENSG00000135218 or ENSG00000143554 or ENSG00000145384 or ENSG00000163586 or ENSG00000164434 or ENSG00000164687 or ENSG00000167114 or ENSG00000170231 or ENSG00000170323 or ENSG00000197416 or ENSG00000205186	Transport reactions	0.00146663	0.0107408	0.00146663
MAR00283		AMP[c] + eicosanoyl-CoA[c] + PPi[c] <=> ATP[c] + CoA[c] + eicosanoate[c]	ENSG00000068366 or ENSG00000103740 or ENSG00000123983 or ENSG00000130377 or ENSG00000140284 or ENSG00000151726 or ENSG00000164398 or ENSG00000197142 or ENSG00000239642	Fatty acid activation (cytosolic)	-0.00146663	-0.0107408	-0.00146663
MAR00288		(13Z)-eicosenoic acid[e] => (13Z)-eicosenoic acid[c]	ENSG00000113396 or ENSG00000121769 or ENSG00000130304 or ENSG00000135218 or ENSG00000143554 or ENSG00000145384 or ENSG00000163586 or ENSG00000164434 or ENSG00000164687 or ENSG00000167114 or ENSG00000170231 or ENSG00000170323 or ENSG00000197416 or ENSG00000205186	Transport reactions	0.00146663	0.0107408	0.00146663
MAR00289		(13Z)-eicosenoic acid[c] + ATP[c] + CoA[c] <=> (13Z)-eicosenoyl-CoA[c] + AMP[c] + PPi[c]	ENSG00000068366 or ENSG00000103740 or ENSG00000123983 or ENSG00000130377 or ENSG00000140284 or ENSG00000151726 or ENSG00000164398 or ENSG00000197142 or ENSG00000239642	Fatty acid activation (cytosolic)	0.00146663	0.0107408	0.00146663
MAR00292		cis-gondoic acid[e] => cis-gondoic acid[c]	ENSG00000113396 or ENSG00000121769 or ENSG00000130304 or ENSG00000135218 or ENSG00000143554 or ENSG00000145384 or ENSG00000163586 or ENSG00000164434 or ENSG00000164687 or ENSG00000167114 or ENSG00000170231 or ENSG00000170323 or ENSG00000197416 or ENSG00000205186	Transport reactions	0.00146663	0.0107408	0.00146663
MAR00293		(11Z)-eicosenoyl-CoA[c] + AMP[c] + PPi[c] <=> ATP[c] + cis-gondoic acid[c] + CoA[c]	ENSG00000068366 or ENSG00000103740 or ENSG00000123983 or ENSG00000130377 or ENSG00000140284 or ENSG00000151726 or ENSG00000164398 or ENSG00000197142 or ENSG00000239642	Fatty acid activation (cytosolic)	-0.00146663	-0.0107408	-0.00146663
MAR00296		9-eicosenoic acid[e] => 9-eicosenoic acid[c]	ENSG00000113396 or ENSG00000121769 or ENSG00000130304 or ENSG00000135218 or ENSG00000143554 or ENSG00000145384 or ENSG00000163586 or ENSG00000164434 or ENSG00000164687 or ENSG00000167114 or ENSG00000170231 or ENSG00000170323 or ENSG00000197416 or ENSG00000205186	Transport reactions	0.00146663	0.0107408	0.00146663
MAR00297		9-eicosenoic acid[c] + ATP[c] + CoA[c] <=> 9-eicosenoyl-CoA[c] + AMP[c] + PPi[c]	ENSG00000068366 or ENSG00000103740 or ENSG00000123983 or ENSG00000130377 or ENSG00000140284 or ENSG00000151726 or ENSG00000164398 or ENSG00000197142 or ENSG00000239642	Fatty acid activation (cytosolic)	0.00146663	0.0107408	0.00146663
MAR00300		8,11-eicosadienoic acid[e] => 8,11-eicosadienoic acid[c]	ENSG00000113396 or ENSG00000121769 or ENSG00000130304 or ENSG00000135218 or ENSG00000143554 or ENSG00000145384 or ENSG00000163586 or ENSG00000164434 or ENSG00000164687 or ENSG00000167114 or ENSG00000170231 or ENSG00000170323 or ENSG00000197416 or ENSG00000205186	Transport reactions	0.00146663	0.0107408	0.00146663
MAR00301		(8Z,11Z)-eicosadienoyl-CoA[c] + AMP[c] + PPi[c] <=> 8,11-eicosadienoic acid[c] + ATP[c] + CoA[c]	ENSG00000068366 or ENSG00000103740 or ENSG00000123983 or ENSG00000130377 or ENSG00000140284 or ENSG00000151726 or ENSG00000164398 or ENSG00000197142 or ENSG00000239642	Fatty acid activation (cytosolic)	-0.00146663	-0.0107408	-0.00146663
MAR00304		mead acid[e] => mead acid[c]	ENSG00000113396 or ENSG00000121769 or ENSG00000130304 or ENSG00000135218 or ENSG00000143554 or ENSG00000145384 or ENSG00000163586 or ENSG00000164434 or ENSG00000164687 or ENSG00000167114 or ENSG00000170231 or ENSG00000170323 or ENSG00000197416 or ENSG00000205186	Transport reactions	0.00146663	0.0107408	0.00146663
MAR00305		(5Z,8Z,11Z)-eicosatrienoyl-CoA[c] + AMP[c] + PPi[c] <=> ATP[c] + CoA[c] + mead acid[c]	ENSG00000068366 or ENSG00000103740 or ENSG00000123983 or ENSG00000130377 or ENSG00000140284 or ENSG00000151726 or ENSG00000164398 or ENSG00000197142 or ENSG00000239642	Fatty acid activation (cytosolic)	-0.00146663	-0.0107408	-0.00146663
MAR00308		henicosanoic acid[e] => henicosanoic acid[c]	ENSG00000113396 or ENSG00000121769 or ENSG00000130304 or ENSG00000135218 or ENSG00000143554 or ENSG00000145384 or ENSG00000163586 or ENSG00000164434 or ENSG00000164687 or ENSG00000167114 or ENSG00000170231 or ENSG00000170323 or ENSG00000197416 or ENSG00000205186	Transport reactions	0.00146663	0.0107408	0.00146663
MAR00309		AMP[c] + heneicosanoyl-CoA[c] + PPi[c] <=> ATP[c] + CoA[c] + henicosanoic acid[c]	ENSG00000068366 or ENSG00000103740 or ENSG00000123983 or ENSG00000130377 or ENSG00000140284 or ENSG00000151726 or ENSG00000164398 or ENSG00000197142 or ENSG00000239642	Fatty acid activation (cytosolic)	-0.00146663	-0.0107408	-0.00146663
MAR00312		behenic acid[e] => behenic acid[c]	ENSG00000113396 or ENSG00000121769 or ENSG00000130304 or ENSG00000135218 or ENSG00000143554 or ENSG00000145384 or ENSG00000163586 or ENSG00000164434 or ENSG00000164687 or ENSG00000167114 or ENSG00000170231 or ENSG00000170323 or ENSG00000197416 or ENSG00000205186	Transport reactions	0.00146663	0.0107408	0.00146663
MAR00313		AMP[c] + docosanoyl-CoA[c] + PPi[c] <=> ATP[c] + behenic acid[c] + CoA[c]	ENSG00000068366 or ENSG00000103740 or ENSG00000123983 or ENSG00000130377 or ENSG00000140284 or ENSG00000151726 or ENSG00000164398 or ENSG00000197142 or ENSG00000239642	Fatty acid activation (cytosolic)	-0.00146663	-0.0107408	-0.00146663
MAR00318		cis-erucic acid[e] => cis-erucic acid[c]	ENSG00000113396 or ENSG00000121769 or ENSG00000130304 or ENSG00000135218 or ENSG00000143554 or ENSG00000145384 or ENSG00000163586 or ENSG00000164434 or ENSG00000164687 or ENSG00000167114 or ENSG00000170231 or ENSG00000170323 or ENSG00000197416 or ENSG00000205186	Transport reactions	0.00146663	0.0107408	0.00146663
MAR00319		(13Z)-docosenoyl-CoA[c] + AMP[c] + PPi[c] <=> ATP[c] + cis-erucic acid[c] + CoA[c]	ENSG00000068366 or ENSG00000103740 or ENSG00000123983 or ENSG00000130377 or ENSG00000140284 or ENSG00000151726 or ENSG00000164398 or ENSG00000197142 or ENSG00000239642	Fatty acid activation (cytosolic)	-0.00146663	-0.0107408	-0.00146663
MAR00322		cis-cetoleic acid[e] => cis-cetoleic acid[c]	ENSG00000113396 or ENSG00000121769 or ENSG00000130304 or ENSG00000135218 or ENSG00000143554 or ENSG00000145384 or ENSG00000163586 or ENSG00000164434 or ENSG00000164687 or ENSG00000167114 or ENSG00000170231 or ENSG00000170323 or ENSG00000197416 or ENSG00000205186	Transport reactions	0.00146663	0.0107408	0.00146663
MAR00323		(11Z)-docosenoyl-CoA[c] + AMP[c] + PPi[c] <=> ATP[c] + cis-cetoleic acid[c] + CoA[c]	ENSG00000068366 or ENSG00000103740 or ENSG00000123983 or ENSG00000130377 or ENSG00000140284 or ENSG00000151726 or ENSG00000164398 or ENSG00000197142 or ENSG00000239642	Fatty acid activation (cytosolic)	-0.00146663	-0.0107408	-0.00146663
MAR00326		tricosanoic acid[e] => tricosanoic acid[c]	ENSG00000113396 or ENSG00000121769 or ENSG00000130304 or ENSG00000135218 or ENSG00000143554 or ENSG00000145384 or ENSG00000163586 or ENSG00000164434 or ENSG00000164687 or ENSG00000167114 or ENSG00000170231 or ENSG00000170323 or ENSG00000197416 or ENSG00000205186	Transport reactions	0.00146663	0.0107408	0.00146663
MAR00327		AMP[c] + PPi[c] + tricosanoyl-CoA[c] <=> ATP[c] + CoA[c] + tricosanoic acid[c]	ENSG00000068366 or ENSG00000103740 or ENSG00000123983 or ENSG00000130377 or ENSG00000140284 or ENSG00000151726 or ENSG00000164398 or ENSG00000197142 or ENSG00000239642	Fatty acid activation (cytosolic)	-0.00146663	-0.0107408	-0.00146663
MAR00330		lignocerate[e] => lignocerate[c]	ENSG00000113396 or ENSG00000121769 or ENSG00000130304 or ENSG00000135218 or ENSG00000143554 or ENSG00000145384 or ENSG00000163586 or ENSG00000164434 or ENSG00000164687 or ENSG00000167114 or ENSG00000170231 or ENSG00000170323 or ENSG00000197416 or ENSG00000205186	Transport reactions	0.00146663	0.0107408	0.00146663
MAR00331		AMP[c] + PPi[c] + tetracosanoyl-CoA[c] <=> ATP[c] + CoA[c] + lignocerate[c]	ENSG00000068366 or ENSG00000103740 or ENSG00000123983 or ENSG00000130377 or ENSG00000140284 or ENSG00000151726 or ENSG00000164398 or ENSG00000197142 or ENSG00000239642	Fatty acid activation (cytosolic)	-0.00146663	-0.0107408	-0.00146663
MAR00336		nervonic acid[e] => nervonic acid[c]	ENSG00000113396 or ENSG00000121769 or ENSG00000130304 or ENSG00000135218 or ENSG00000143554 or ENSG00000145384 or ENSG00000163586 or ENSG00000164434 or ENSG00000164687 or ENSG00000167114 or ENSG00000170231 or ENSG00000170323 or ENSG00000197416 or ENSG00000205186	Transport reactions	0.00146663	0.0107408	0.00146663
MAR00337		(15Z)-tetracosenoyl-CoA[c] + AMP[c] + PPi[c] <=> ATP[c] + CoA[c] + nervonic acid[c]	ENSG00000068366 or ENSG00000103740 or ENSG00000123983 or ENSG00000130377 or ENSG00000140284 or ENSG00000151726 or ENSG00000164398 or ENSG00000197142 or ENSG00000239642	Fatty acid activation (cytosolic)	-0.00146663	-0.0107408	-0.00146663
MAR00340		cerotic acid[e] => cerotic acid[c]	ENSG00000113396 or ENSG00000121769 or ENSG00000130304 or ENSG00000135218 or ENSG00000143554 or ENSG00000145384 or ENSG00000163586 or ENSG00000164434 or ENSG00000164687 or ENSG00000167114 or ENSG00000170231 or ENSG00000170323 or ENSG00000197416 or ENSG00000205186	Transport reactions	0.00146663	0.0107408	0.00146663
MAR00341		AMP[c] + hexacosanoyl-CoA[c] + PPi[c] <=> ATP[c] + cerotic acid[c] + CoA[c]	ENSG00000068366 or ENSG00000103740 or ENSG00000123983 or ENSG00000130377 or ENSG00000140284 or ENSG00000151726 or ENSG00000164398 or ENSG00000197142 or ENSG00000239642	Fatty acid activation (cytosolic)	-0.00146663	-0.0107408	-0.00146663
MAR00344		ximenic acid[e] => ximenic acid[c]	ENSG00000113396 or ENSG00000121769 or ENSG00000130304 or ENSG00000135218 or ENSG00000143554 or ENSG00000145384 or ENSG00000163586 or ENSG00000164434 or ENSG00000164687 or ENSG00000167114 or ENSG00000170231 or ENSG00000170323 or ENSG00000197416 or ENSG00000205186	Transport reactions	0.00146663	0.0107408	0.00146663
MAR00345		AMP[c] + hexacosenoyl-CoA[c] + PPi[c] <=> ATP[c] + CoA[c] + ximenic acid[c]	ENSG00000068366 or ENSG00000103740 or ENSG00000123983 or ENSG00000130377 or ENSG00000140284 or ENSG00000151726 or ENSG00000164398 or ENSG00000197142 or ENSG00000239642	Fatty acid activation (cytosolic)	-0.00146663	-0.0107408	-0.00146663
MAR00348		linolenate[e] => linolenate[c]	ENSG00000113396 or ENSG00000121769 or ENSG00000130304 or ENSG00000135218 or ENSG00000143554 or ENSG00000145384 or ENSG00000163586 or ENSG00000164434 or ENSG00000164687 or ENSG00000167114 or ENSG00000170231 or ENSG00000170323 or ENSG00000197416 or ENSG00000205186	Transport reactions	0.0307991	0.225557	0.0307991
MAR00349		AMP[c] + linolenoyl-CoA[c] + PPi[c] <=> ATP[c] + CoA[c] + linolenate[c]	ENSG00000068366 or ENSG00000103740 or ENSG00000123983 or ENSG00000130377 or ENSG00000140284 or ENSG00000151726 or ENSG00000164398 or ENSG00000197142 or ENSG00000239642	Fatty acid activation (cytosolic)	-0.0307991	-0.225557	-0.0307991
MAR00352		stearidonic acid[e] => stearidonic acid[c]	ENSG00000113396 or ENSG00000121769 or ENSG00000130304 or ENSG00000135218 or ENSG00000143554 or ENSG00000145384 or ENSG00000163586 or ENSG00000164434 or ENSG00000164687 or ENSG00000167114 or ENSG00000170231 or ENSG00000170323 or ENSG00000197416 or ENSG00000205186	Transport reactions	0.0144549	0.0810839	0.0144549
MAR00353		(6Z,9Z,12Z,15Z)-octadecatetraenoyl-CoA[c] + AMP[c] + PPi[c] <=> ATP[c] + CoA[c] + stearidonic acid[c]	ENSG00000068366 or ENSG00000103740 or ENSG00000123983 or ENSG00000130377 or ENSG00000140284 or ENSG00000151726 or ENSG00000164398 or ENSG00000197142 or ENSG00000239642	Fatty acid activation (cytosolic)	-0.0144549	-0.0810839	-0.0144549
MAR00356		omega-3-arachidonic acid[e] => omega-3-arachidonic acid[c]	ENSG00000113396 or ENSG00000121769 or ENSG00000130304 or ENSG00000135218 or ENSG00000143554 or ENSG00000145384 or ENSG00000163586 or ENSG00000164434 or ENSG00000164687 or ENSG00000167114 or ENSG00000170231 or ENSG00000170323 or ENSG00000197416 or ENSG00000205186	Transport reactions	0.0421655	0.308798	0.0421655
MAR00357		(8Z,11Z,14Z,17Z)-eicosatetraenoyl-CoA[c] + AMP[c] + PPi[c] <=> ATP[c] + CoA[c] + omega-3-arachidonic acid[c]	ENSG00000068366 or ENSG00000103740 or ENSG00000123983 or ENSG00000130377 or ENSG00000140284 or ENSG00000151726 or ENSG00000164398 or ENSG00000197142 or ENSG00000239642	Fatty acid activation (cytosolic)	-0.0421655	-0.308798	-0.0421655
MAR00360		EPA[e] => EPA[c]	ENSG00000113396 or ENSG00000121769 or ENSG00000130304 or ENSG00000135218 or ENSG00000143554 or ENSG00000145384 or ENSG00000163586 or ENSG00000164434 or ENSG00000164687 or ENSG00000167114 or ENSG00000170231 or ENSG00000170323 or ENSG00000197416 or ENSG00000205186	Transport reactions	0.0425322	0.311484	0.0425322
MAR00361		(5Z,8Z,11Z,14Z,17Z)-eicosapentaenoyl-CoA[c] + AMP[c] + PPi[c] <=> ATP[c] + CoA[c] + EPA[c]	ENSG00000068366 or ENSG00000103740 or ENSG00000123983 or ENSG00000130377 or ENSG00000140284 or ENSG00000151726 or ENSG00000164398 or ENSG00000197142 or ENSG00000239642	Fatty acid activation (cytosolic)	-0.0425322	-0.311484	-0.0425322
MAR00364		DPA[e] => DPA[c]	ENSG00000113396 or ENSG00000121769 or ENSG00000130304 or ENSG00000135218 or ENSG00000143554 or ENSG00000145384 or ENSG00000163586 or ENSG00000164434 or ENSG00000164687 or ENSG00000167114 or ENSG00000170231 or ENSG00000170323 or ENSG00000197416 or ENSG00000205186	Transport reactions	0.0216327	0.158427	0.0216327
MAR00365		(7Z,10Z,13Z,16Z,19Z)-docosapentaenoyl-CoA[c] + AMP[c] + PPi[c] <=> ATP[c] + CoA[c] + DPA[c]	ENSG00000068366 or ENSG00000103740 or ENSG00000123983 or ENSG00000130377 or ENSG00000140284 or ENSG00000151726 or ENSG00000164398 or ENSG00000197142 or ENSG00000239642	Fatty acid activation (cytosolic)	-0.0216327	-0.158427	-0.0216327
MAR00368		(9Z,12Z,15Z,18Z,21Z)-TPA[e] => (9Z,12Z,15Z,18Z,21Z)-TPA[c]	ENSG00000113396 or ENSG00000121769 or ENSG00000130304 or ENSG00000135218 or ENSG00000143554 or ENSG00000145384 or ENSG00000163586 or ENSG00000164434 or ENSG00000164687 or ENSG00000167114 or ENSG00000170231 or ENSG00000170323 or ENSG00000197416 or ENSG00000205186	Transport reactions	0.00146663	0.0107408	0.00146663
MAR00369		(9Z,12Z,15Z,18Z,21Z)-TPA[c] + ATP[c] + CoA[c] <=> (9Z,12Z,15Z,18Z,21Z)-tetracosapentaenoyl-CoA[c] + AMP[c] + PPi[c]	ENSG00000068366 or ENSG00000103740 or ENSG00000123983 or ENSG00000130377 or ENSG00000140284 or ENSG00000151726 or ENSG00000164398 or ENSG00000197142 or ENSG00000239642	Fatty acid activation (cytosolic)	0.00146663	0.0107408	0.00146663
MAR00372		(6Z,9Z,12Z,15Z,18Z,21Z)-THA[e] => (6Z,9Z,12Z,15Z,18Z,21Z)-THA[c]	ENSG00000113396 or ENSG00000121769 or ENSG00000130304 or ENSG00000135218 or ENSG00000143554 or ENSG00000145384 or ENSG00000163586 or ENSG00000164434 or ENSG00000164687 or ENSG00000167114 or ENSG00000170231 or ENSG00000170323 or ENSG00000197416 or ENSG00000205186	Transport reactions	0.00146663	0.0107408	0.00146663
MAR00373		(6Z,9Z,12Z,15Z,18Z,21Z)-THA[c] + ATP[c] + CoA[c] <=> (6Z,9Z,12Z,15Z,18Z,21Z)-tetracosahexaenoyl-CoA[c] + AMP[c] + PPi[c]	ENSG00000068366 or ENSG00000103740 or ENSG00000123983 or ENSG00000130377 or ENSG00000140284 or ENSG00000151726 or ENSG00000164398 or ENSG00000197142 or ENSG00000239642	Fatty acid activation (cytosolic)	0.00146663	0.0107408	0.00146663
MAR00376		DHA[e] => DHA[c]	ENSG00000113396 or ENSG00000121769 or ENSG00000130304 or ENSG00000135218 or ENSG00000143554 or ENSG00000145384 or ENSG00000163586 or ENSG00000164434 or ENSG00000164687 or ENSG00000167114 or ENSG00000170231 or ENSG00000170323 or ENSG00000197416 or ENSG00000205186	Transport reactions	0.082126	0.698645	0.082126
MAR00377		(4Z,7Z,10Z,13Z,16Z,19Z)-docosahexaenoyl-CoA[c] + AMP[c] + PPi[c] <=> ATP[c] + CoA[c] + DHA[c]	ENSG00000068366 or ENSG00000103740 or ENSG00000123983 or ENSG00000130377 or ENSG00000140284 or ENSG00000151726 or ENSG00000164398 or ENSG00000197142 or ENSG00000239642	Fatty acid activation (cytosolic)	-0.082126	-0.698645	-0.082126
MAR00380		(11Z,14Z,17Z)-eicosatrienoic acid[e] => (11Z,14Z,17Z)-eicosatrienoic acid[c]	ENSG00000113396 or ENSG00000121769 or ENSG00000130304 or ENSG00000135218 or ENSG00000143554 or ENSG00000145384 or ENSG00000163586 or ENSG00000164434 or ENSG00000164687 or ENSG00000167114 or ENSG00000170231 or ENSG00000170323 or ENSG00000197416 or ENSG00000205186	Transport reactions	0.00146663	0.0107408	0.00146663
MAR00381		(11Z,14Z,17Z)-eicosatrienoic acid[c] + ATP[c] + CoA[c] <=> (11Z,14Z,17Z)-eicosatrienoyl-CoA[c] + AMP[c] + PPi[c]	ENSG00000068366 or ENSG00000103740 or ENSG00000123983 or ENSG00000130377 or ENSG00000140284 or ENSG00000151726 or ENSG00000164398 or ENSG00000197142 or ENSG00000239642	Fatty acid activation (cytosolic)	0.00146663	0.0107408	0.00146663
MAR00384		13,16,19-docosatrienoic acid[e] => 13,16,19-docosatrienoic acid[c]	ENSG00000113396 or ENSG00000121769 or ENSG00000130304 or ENSG00000135218 or ENSG00000143554 or ENSG00000145384 or ENSG00000163586 or ENSG00000164434 or ENSG00000164687 or ENSG00000167114 or ENSG00000170231 or ENSG00000170323 or ENSG00000197416 or ENSG00000205186	Transport reactions	0.00146663	0.0107408	0.00146663
MAR00385		13,16,19-docosatrienoic acid[c] + ATP[c] + CoA[c] <=> 13,16,19-docosatrienoyl-CoA[c] + AMP[c] + PPi[c]	ENSG00000068366 or ENSG00000103740 or ENSG00000123983 or ENSG00000130377 or ENSG00000140284 or ENSG00000151726 or ENSG00000164398 or ENSG00000197142 or ENSG00000239642	Fatty acid activation (cytosolic)	0.00146663	0.0107408	0.00146663
MAR00388		10,13,16,19-docosatetraenoic acid[e] => 10,13,16,19-docosatetraenoic acid[c]	ENSG00000113396 or ENSG00000121769 or ENSG00000130304 or ENSG00000135218 or ENSG00000143554 or ENSG00000145384 or ENSG00000163586 or ENSG00000164434 or ENSG00000164687 or ENSG00000167114 or ENSG00000170231 or ENSG00000170323 or ENSG00000197416 or ENSG00000205186	Transport reactions	0.00146663	0.0107408	0.00146663
MAR00389		10,13,16,19-docosatetraenoic acid[c] + ATP[c] + CoA[c] <=> 10,13,16,19-docosatetraenoyl-CoA[c] + AMP[c] + PPi[c]	ENSG00000068366 or ENSG00000103740 or ENSG00000123983 or ENSG00000130377 or ENSG00000140284 or ENSG00000151726 or ENSG00000164398 or ENSG00000197142 or ENSG00000239642	Fatty acid activation (cytosolic)	0.00146663	0.0107408	0.00146663
MAR00392		12,15,18,21-tetracosatetraenoic acid[e] => 12,15,18,21-tetracosatetraenoic acid[c]	ENSG00000113396 or ENSG00000121769 or ENSG00000130304 or ENSG00000135218 or ENSG00000143554 or ENSG00000145384 or ENSG00000163586 or ENSG00000164434 or ENSG00000164687 or ENSG00000167114 or ENSG00000170231 or ENSG00000170323 or ENSG00000197416 or ENSG00000205186	Transport reactions	0.00146663	0.0107408	0.00146663
MAR00393		12,15,18,21-tetracosatetraenoic acid[c] + ATP[c] + CoA[c] <=> 12,15,18,21-tetracosatetraenoyl-CoA[c] + AMP[c] + PPi[c]	ENSG00000068366 or ENSG00000103740 or ENSG00000123983 or ENSG00000130377 or ENSG00000140284 or ENSG00000151726 or ENSG00000164398 or ENSG00000197142 or ENSG00000239642	Fatty acid activation (cytosolic)	0.00146663	0.0107408	0.00146663
MAR00396		linoleate[e] => linoleate[c]	ENSG00000113396 or ENSG00000121769 or ENSG00000130304 or ENSG00000135218 or ENSG00000143554 or ENSG00000145384 or ENSG00000163586 or ENSG00000164434 or ENSG00000164687 or ENSG00000167114 or ENSG00000170231 or ENSG00000170323 or ENSG00000197416 or ENSG00000205186	Transport reactions	0.702147	5.14216	0.702147
MAR00397		AMP[c] + linoleoyl-CoA[c] + PPi[c] <=> ATP[c] + CoA[c] + linoleate[c]	ENSG00000068366 or ENSG00000103740 or ENSG00000123983 or ENSG00000130377 or ENSG00000140284 or ENSG00000151726 or ENSG00000164398 or ENSG00000197142 or ENSG00000239642	Fatty acid activation (cytosolic)	-0.702147	-5.14216	-0.702147
MAR00400		gamma-linolenate[e] => gamma-linolenate[c]	ENSG00000113396 or ENSG00000121769 or ENSG00000130304 or ENSG00000135218 or ENSG00000143554 or ENSG00000145384 or ENSG00000163586 or ENSG00000164434 or ENSG00000164687 or ENSG00000167114 or ENSG00000170231 or ENSG00000170323 or ENSG00000197416 or ENSG00000205186	Transport reactions	0.010633	0.0778709	0.010633
MAR00401		AMP[c] + gamma-linolenoyl-CoA[c] + PPi[c] <=> ATP[c] + CoA[c] + gamma-linolenate[c]	ENSG00000068366 or ENSG00000103740 or ENSG00000123983 or ENSG00000130377 or ENSG00000140284 or ENSG00000151726 or ENSG00000164398 or ENSG00000197142 or ENSG00000239642	Fatty acid activation (cytosolic)	-0.010633	-0.0778709	-0.010633
MAR00404		dihomo-gamma-linolenate[e] => dihomo-gamma-linolenate[c]	ENSG00000113396 or ENSG00000121769 or ENSG00000130304 or ENSG00000135218 or ENSG00000143554 or ENSG00000145384 or ENSG00000163586 or ENSG00000164434 or ENSG00000164687 or ENSG00000167114 or ENSG00000170231 or ENSG00000170323 or ENSG00000197416 or ENSG00000205186	Transport reactions	0.0788312	3.48539	0.0788312
MAR00405		AMP[c] + dihomo-gamma-linolenoyl-CoA[c] + PPi[c] <=> ATP[c] + CoA[c] + dihomo-gamma-linolenate[c]	ENSG00000068366 or ENSG00000103740 or ENSG00000123983 or ENSG00000130377 or ENSG00000140284 or ENSG00000151726 or ENSG00000164398 or ENSG00000197142 or ENSG00000239642	Fatty acid activation (cytosolic)	-0.0788312	-3.48539	-0.0788312
MAR00408		arachidonate[e] => arachidonate[c]	ENSG00000113396 or ENSG00000121769 or ENSG00000130304 or ENSG00000135218 or ENSG00000143554 or ENSG00000145384 or ENSG00000163586 or ENSG00000164434 or ENSG00000164687 or ENSG00000167114 or ENSG00000170231 or ENSG00000170323 or ENSG00000197416 or ENSG00000205186	Transport reactions	1000	NA	0.397089
MAR00409	Arachidonate:CoA ligase (AMP-forming)	AMP[c] + arachidonyl-CoA[c] + PPi[c] <=> arachidonate[c] + ATP[c] + CoA[c]	ENSG00000068366 or ENSG00000103740 or ENSG00000123983 or ENSG00000130377 or ENSG00000140284 or ENSG00000151726 or ENSG00000164398 or ENSG00000197142 or ENSG00000239642	Fatty acid activation (cytosolic)	-0.397089	NA	-0.397089
MAR00412		adrenic acid[e] => adrenic acid[c]	ENSG00000113396 or ENSG00000121769 or ENSG00000130304 or ENSG00000135218 or ENSG00000143554 or ENSG00000145384 or ENSG00000163586 or ENSG00000164434 or ENSG00000164687 or ENSG00000167114 or ENSG00000170231 or ENSG00000170323 or ENSG00000197416 or ENSG00000205186	Transport reactions	0.0249377	0.0854344	0.0249377
MAR00413		(7Z,10Z,13Z,16Z)-docosatetraenoyl-CoA[c] + AMP[c] + PPi[c] <=> adrenic acid[c] + ATP[c] + CoA[c]	ENSG00000068366 or ENSG00000103740 or ENSG00000123983 or ENSG00000130377 or ENSG00000140284 or ENSG00000151726 or ENSG00000164398 or ENSG00000197142 or ENSG00000239642	Fatty acid activation (cytosolic)	-0.0249377	-0.0854344	-0.0249377
MAR00416		(9Z,12Z,15Z,18Z)-TTA[e] => (9Z,12Z,15Z,18Z)-TTA[c]	ENSG00000113396 or ENSG00000121769 or ENSG00000130304 or ENSG00000135218 or ENSG00000143554 or ENSG00000145384 or ENSG00000163586 or ENSG00000164434 or ENSG00000164687 or ENSG00000167114 or ENSG00000170231 or ENSG00000170323 or ENSG00000197416 or ENSG00000205186	Transport reactions	0.00146663	0.0107408	0.00146663
MAR00417		(9Z,12Z,15Z,18Z)-TTA[c] + ATP[c] + CoA[c] <=> (9Z,12Z,15Z,18Z)-tetracosatetraenoyl-CoA[c] + AMP[c] + PPi[c]	ENSG00000068366 or ENSG00000103740 or ENSG00000123983 or ENSG00000130377 or ENSG00000140284 or ENSG00000151726 or ENSG00000164398 or ENSG00000197142 or ENSG00000239642	Fatty acid activation (cytosolic)	0.00146663	0.0107408	0.00146663
MAR00420		(6Z,9Z,12Z,15Z,18Z)-TPA[e] => (6Z,9Z,12Z,15Z,18Z)-TPA[c]	ENSG00000113396 or ENSG00000121769 or ENSG00000130304 or ENSG00000135218 or ENSG00000143554 or ENSG00000145384 or ENSG00000163586 or ENSG00000164434 or ENSG00000164687 or ENSG00000167114 or ENSG00000170231 or ENSG00000170323 or ENSG00000197416 or ENSG00000205186	Transport reactions	0.00146663	0.0107408	0.00146663
MAR00421		(6Z,9Z,12Z,15Z,18Z)-TPA[c] + ATP[c] + CoA[c] <=> (6Z,9Z,12Z,15Z,18Z)-tetracosapentaenoyl-CoA[c] + AMP[c] + PPi[c]	ENSG00000068366 or ENSG00000103740 or ENSG00000123983 or ENSG00000130377 or ENSG00000140284 or ENSG00000151726 or ENSG00000164398 or ENSG00000197142 or ENSG00000239642	Fatty acid activation (cytosolic)	0.00146663	0.0107408	0.00146663
MAR00424		(4Z,7Z,10Z,13Z,16Z)-DPA[e] => (4Z,7Z,10Z,13Z,16Z)-DPA[c]	ENSG00000113396 or ENSG00000121769 or ENSG00000130304 or ENSG00000135218 or ENSG00000143554 or ENSG00000145384 or ENSG00000163586 or ENSG00000164434 or ENSG00000164687 or ENSG00000167114 or ENSG00000170231 or ENSG00000170323 or ENSG00000197416 or ENSG00000205186	Transport reactions	0.0139329	0.102038	0.0139329
MAR00425		(4Z,7Z,10Z,13Z,16Z)-DPA[c] + ATP[c] + CoA[c] <=> (4Z,7Z,10Z,13Z,16Z)-docosapentaenoyl-CoA[c] + AMP[c] + PPi[c]	ENSG00000068366 or ENSG00000103740 or ENSG00000123983 or ENSG00000130377 or ENSG00000140284 or ENSG00000151726 or ENSG00000164398 or ENSG00000197142 or ENSG00000239642	Fatty acid activation (cytosolic)	0.0139329	0.102038	0.0139329
MAR00428		(11Z,14Z)-eicosadienoic acid[e] => (11Z,14Z)-eicosadienoic acid[c]	ENSG00000113396 or ENSG00000121769 or ENSG00000130304 or ENSG00000135218 or ENSG00000143554 or ENSG00000145384 or ENSG00000163586 or ENSG00000164434 or ENSG00000164687 or ENSG00000167114 or ENSG00000170231 or ENSG00000170323 or ENSG00000197416 or ENSG00000205186	Transport reactions	0.00146663	0.0107408	0.00146663
MAR00429		(11Z,14Z)-eicosadienoic acid[c] + ATP[c] + CoA[c] <=> (11Z,14Z)-eicosadienoyl-CoA[c] + AMP[c] + PPi[c]	ENSG00000068366 or ENSG00000103740 or ENSG00000123983 or ENSG00000130377 or ENSG00000140284 or ENSG00000151726 or ENSG00000164398 or ENSG00000197142 or ENSG00000239642	Fatty acid activation (cytosolic)	0.00146663	0.0107408	0.00146663
MAR00432		(13Z,16Z)-docosadienoic acid[e] => (13Z,16Z)-docosadienoic acid[c]	ENSG00000113396 or ENSG00000121769 or ENSG00000130304 or ENSG00000135218 or ENSG00000143554 or ENSG00000145384 or ENSG00000163586 or ENSG00000164434 or ENSG00000164687 or ENSG00000167114 or ENSG00000170231 or ENSG00000170323 or ENSG00000197416 or ENSG00000205186	Transport reactions	0.00146663	0.0107408	0.00146663
MAR00433		(13Z,16Z)-docosadienoic acid[c] + ATP[c] + CoA[c] <=> (13Z,16Z)-docosadienoyl-CoA[c] + AMP[c] + PPi[c]	ENSG00000068366 or ENSG00000103740 or ENSG00000123983 or ENSG00000130377 or ENSG00000140284 or ENSG00000151726 or ENSG00000164398 or ENSG00000197142 or ENSG00000239642	Fatty acid activation (cytosolic)	0.00146663	0.0107408	0.00146663
MAR00436		10,13,16-docosatriynoic acid[e] => 10,13,16-docosatriynoic acid[c]	ENSG00000113396 or ENSG00000121769 or ENSG00000130304 or ENSG00000135218 or ENSG00000143554 or ENSG00000145384 or ENSG00000163586 or ENSG00000164434 or ENSG00000164687 or ENSG00000167114 or ENSG00000170231 or ENSG00000170323 or ENSG00000197416 or ENSG00000205186	Transport reactions	0.00146663	0.0107408	0.00146663
MAR00437		10,13,16-docosatrienoyl-CoA[c] + AMP[c] + PPi[c] <=> 10,13,16-docosatriynoic acid[c] + ATP[c] + CoA[c]	ENSG00000068366 or ENSG00000103740 or ENSG00000123983 or ENSG00000130377 or ENSG00000140284 or ENSG00000151726 or ENSG00000164398 or ENSG00000197142 or ENSG00000239642	Fatty acid activation (cytosolic)	-0.00146663	-0.0107408	-0.00146663
MAR00444		glycerol[c] <=> glycerol[e]	ENSG00000165269 or ENSG00000165272 or ENSG00000259916	Transport reactions	-1000	-1000	-1000
MAR00451	Transport of 8Z,11Z,14Z,17Z-Eicosatetraenoylcarnitine, Mitochondrial	(8Z,11Z,14Z,17Z)-eicosatetraenoylcarnitine[c] <=> (8Z,11Z,14Z,17Z)-eicosatetraenoylcarnitine[m]	ENSG00000178537	Fatty acid oxidation	1000	1000	1000
MAR00452	Carnitine O-Palmitoyltransferase	(2E)-octadecenoyl-CoA[c] + L-carnitine[c] <=> (9E)-octadecenoylcarnitine[c] + CoA[c]	ENSG00000110090 or ENSG00000169169 or ENSG00000205560	Fatty acid oxidation	-999.999	-999.989	-999.999
MAR00465	Transport of (9E)-Octadecenoylcarnitine, Mitochondrial	(9E)-octadecenoylcarnitine[c] <=> (9E)-octadecenoylcarnitine[m]	ENSG00000178537	Fatty acid oxidation	1000	1000	1000
MAR00479	sn-Glycerol-3-phosphate:NAD+ 2-oxidoreductase	DHAP[c] + H+[c] + NADH[c] => NAD+[c] + sn-glycerol-3-phosphate[c]	ENSG00000152642 or ENSG00000167588	Glycerophospholipid metabolism	1.55629	1.72277	1.55629
MAR00566	Exchange of Adrenic Acid	adrenic acid[e] <=>		Exchange/demand reactions	-0.0249377	-0.0854344	-0.0249377
MAR00567	Exchange of Arachidate	eicosanoate[e] <=>		Exchange/demand reactions	-0.00146663	-0.0107408	-0.00146663
MAR00568	Exchange of Nc20:4	arachidonate[e] <=>		Exchange/demand reactions	-0.397089	NA	-0.397089
MAR00569	Exchange of ATP	ATP[e] <=>		Exchange/demand reactions	-1000	-363.384	-502.656
MAR00571	Exchange of Clupanodonic Acid (Docosapentaenoic (N-3))	DPA[e] <=>		Exchange/demand reactions	-0.0216327	-0.158427	-0.0216327
MAR00573	Exchange of Nc22:6	DHA[e] <=>		Exchange/demand reactions	-0.082126	-0.698645	-0.082126
MAR00575	Exchange of Docosa-4, 7, 10, 13, 16-Pentaenoic Acid (N-6)	(4Z,7Z,10Z,13Z,16Z)-DPA[e] <=>		Exchange/demand reactions	-0.0139329	-0.102038	-0.0139329
MAR00576	Exchange of Dihomo-Gamma-Linolenic Acid (N-6)	dihomo-gamma-linolenate[e] <=>		Exchange/demand reactions	-0.0788312	-3.48539	-0.0788312
MAR00577	Exchange of Eicosatetranoic Acid	omega-3-arachidonic acid[e] <=>		Exchange/demand reactions	-0.0421655	-0.308798	-0.0421655
MAR00578		acyl-CoA pool[c] => acyl-CoA pool[m]		Transport reactions	1.95163	2.1604	1.95163
MAR00579	acyl-CoA:sn-glycerol-3-phosphate 1-O-acyltransferase	sn-glycerol-3-phosphate[m] + acyl-CoA pool[m] => CoA[m] + 1-acylglycerol-3P pool[m]	ENSG00000119927 or ENSG00000138678 or ENSG00000158669 or ENSG00000186281	Glycerophospholipid metabolism	0.975814	1.0802	0.975814
MAR00580	acyl-CoA:1-acyl-sn-glycerol-3-phosphate 2-O-acyltransferase	1-acylglycerol-3P pool[m] + acyl-CoA pool[m] => CoA[m] + phosphatidate-CL pool[m]	ENSG00000011198 or ENSG00000026652 or ENSG00000143797 or ENSG00000155189 or ENSG00000160216 or ENSG00000169692 or ENSG00000172197 or ENSG00000172954 or ENSG00000204310	Glycerophospholipid metabolism	0.975814	1.0802	0.975814
MAR00581		CTP[m] + H+[m] + phosphatidate-CL pool[m] => CDP-diacylglycerol-CL pool[m] + PPi[m]	ENSG00000101290 or ENSG00000163624	Glycerophospholipid metabolism	0.975814	1.0802	0.975814
MAR00583	Exchange of Elaidic Acid	elaidate[e] <=>		Exchange/demand reactions	-0.00146663	NA	-0.00146663
MAR00592	acyl-CoA:1-acyl-sn-glycerol-3-phosphate 2-O-acyltransferase	1-acylglycerol-3P pool[c] + acyl-CoA pool[c] => CoA[c] + phosphatidate-LD-PI pool[c]	ENSG00000011198 or ENSG00000026652 or ENSG00000143797 or ENSG00000155189 or ENSG00000160216 or ENSG00000169692 or ENSG00000172197 or ENSG00000172954 or ENSG00000204310	Glycerophospholipid metabolism	1.33451	1.47727	1.33451
MAR00598	1,2-diacyl-sn-glycerol 3-phosphate phosphohydrolase	H2O[c] + phosphatidate-LD-PE pool[c] => 1,2-diacylglycerol-LD-PE pool[c] + Pi[c]	ENSG00000067113 or ENSG00000101577 or ENSG00000105520 or ENSG00000117600 or ENSG00000129951 or ENSG00000132793 or ENSG00000134324 or ENSG00000141934 or ENSG00000147535 or ENSG00000162407 or ENSG00000203805	Glycerophospholipid metabolism	0.00360937	0.00399548	0.00360937
MAR00607	CTP:phosphatidate cytidyltransferase	CDP-diacylglycerol-LD-PI pool[c] + PPi[c] <=> CTP[c] + H+[c] + phosphatidate-LD-PI pool[c]	ENSG00000101290 or ENSG00000163624	Glycerophospholipid metabolism	-1.33451	-1.47727	-1.33451
MAR00610	CDP-diacylglycerol:myo-inositol 3-phosphatidyltransferase	CDP-diacylglycerol-LD-PI pool[c] + inositol[c] => CMP[c] + H+[c] + PI pool[c]	ENSG00000103502	Glycerophospholipid metabolism	1.33451	1.47727	1.33451
MAR00611	Exchange of Hexadecanoate (N-C16:0)	palmitate[e] <=>		Exchange/demand reactions	284.01	NA	274.21
MAR00618	Exchange of Hexacosanoate (N-C26:0)	cerotic acid[e] <=>		Exchange/demand reactions	-0.00146663	-0.0107408	-0.00146663
MAR00620	Exchange of Heptadecanoate	margaric acid[e] <=>		Exchange/demand reactions	-0.00146663	-0.0214816	-0.00293325
MAR00621	Exchange of Lignoceric Acid	lignocerate[e] <=>		Exchange/demand reactions	-0.00146663	-0.0107408	-0.00146663
MAR00622	L-1-phosphatidylethanolamine:L-serine phosphatidyltransferase	PE-LD pool[c] + serine[c] => ethanolamine[c] + PS-LD pool[c]	ENSG00000174915	Glycerophospholipid metabolism	NA	0.405609	0.366412
MAR00626	Exchange of Gamma-Linolenic Acid	gamma-linolenate[e] <=>		Exchange/demand reactions	-0.010633	-0.0778709	-0.010633
MAR00632	Acyl-CoA:1-acyl-sn-glycero-3-phosphocholine O-acyltransferase	2-lysolecithin pool[c] + acyl-CoA pool[c] => CoA[c] + PC-LD pool[c]	ENSG00000087253 or ENSG00000111684 or ENSG00000153395 or ENSG00000176454	Glycerophospholipid metabolism	0.231683	0.269427	0.231683
MAR00634	Phosphatidylcholine:sterol O-acyltransferase	cholesterol[c] + PC-LD pool[c] => 2-lysolecithin pool[c] + cholesterol-ester pool[c]	ENSG00000213398	Glycerophospholipid metabolism	0.221776	0.2455	0.221776
MAR00637	Exchange of Nervonic Acid	nervonic acid[e] <=>		Exchange/demand reactions	-0.00146663	-0.0107408	-0.00146663
MAR00639	Exchange of Octadecanoate (N-C18:0)	stearate[e] <=>		Exchange/demand reactions	-0.54543	NA	-0.54543
MAR00653	S-adenosyl-L-methionine:phosphatidylethanolamine N-methyltransferase	PE-LD pool[c] + SAM[c] => H+[c] + PE-NME-LD pool[c] + SAH[c]	ENSG00000133027	Glycerophospholipid metabolism	10.8805	NA	10.8805
MAR00654	S-adenosyl-L-methionine:phosphatidyl-N-methylethanolamine N-methyltransferase	PE-NME-LD pool[c] + SAM[c] => H+[c] + PPE-NME2-LD pool[c] + SAH[c]	ENSG00000133027	Glycerophospholipid metabolism	10.8805	NA	10.8805
MAR00656	Exchange of Phosphatidylethanolamine	PE-LD pool[e] <=>		Exchange/demand reactions	-14.5579	-4.47637	-14.9243
MAR00657	S-adenosyl-L-methionine:phosphatidyl-N-dimethylethanolamine N-methyltransferase	PPE-NME2-LD pool[c] + SAM[c] => H+[c] + PC-LD pool[c] + SAH[c]	ENSG00000133027	Glycerophospholipid metabolism	10.8805	NA	10.8805
MAR00662	Exchange of Pentadecanoate	pentadecylic acid[e] <=>		Exchange/demand reactions	-0.00146663	-0.0107408	-0.00146663
MAR00669	1,2-diacyl-sn-glycerol acylhydrolase	1,2-diacylglycerol-LD-PC pool[c] + H2O[c] => 1-acylglycerol-LD-PC pool[c] + H+[c] + fatty acid pool[c]	ENSG00000006757 or ENSG00000079435 or ENSG00000100344 or ENSG00000101670 or ENSG00000114771 or ENSG00000134780 or ENSG00000164535 or ENSG00000166035 or ENSG00000170835 or ENSG00000175535 or ENSG00000177666 or ENSG00000182333 or ENSG00000187021 or ENSG00000203837 or ENSG00000266200	Other	1.18216	NA	1.18216
MAR00670	1,2-diacyl-sn-glycerol acylhydrolase	1,2-diacylglycerol-LD-PE pool[c] + H2O[c] => 1-acylglycerol-LD-PE pool[c] + H+[c] + fatty acid pool[c]	ENSG00000006757 or ENSG00000079435 or ENSG00000100344 or ENSG00000101670 or ENSG00000114771 or ENSG00000134780 or ENSG00000164535 or ENSG00000166035 or ENSG00000170835 or ENSG00000175535 or ENSG00000177666 or ENSG00000182333 or ENSG00000187021 or ENSG00000203837 or ENSG00000266200	Other	0.00360937	0.00399548	0.00360937
MAR00674	ATP:acylglycerol 3-phosphotransferase	1-acylglycerol-LD-PC pool[c] + ATP[c] => ADP[c] + H+[c] + 1-acylglycerol-3P pool[c]	ENSG00000006530	Other	1.18216	NA	1.18216
MAR00675	ATP:acylglycerol 3-phosphotransferase	1-acylglycerol-LD-PE pool[c] + ATP[c] => ADP[c] + H+[c] + 1-acylglycerol-3P pool[c]	ENSG00000006530	Other	0.00360937	0.00399548	0.00360937
MAR00695	Exchange of Stearidonic Acid	stearidonic acid[e] <=>		Exchange/demand reactions	-0.0144549	-0.0810839	-0.0144549
MAR00697	Exchange of Tetracosahexaenoic Acid, N-3	(6Z,9Z,12Z,15Z,18Z,21Z)-THA[e] <=>		Exchange/demand reactions	-0.00146663	-0.0107408	-0.00146663
MAR00698	Exchange of Tetracosapentaenoic Acid, N-3	(9Z,12Z,15Z,18Z,21Z)-TPA[e] <=>		Exchange/demand reactions	-0.00146663	-0.0107408	-0.00146663
MAR00699	Exchange of Tetracosapentaenoic Acid, N-6	(6Z,9Z,12Z,15Z,18Z)-TPA[e] <=>		Exchange/demand reactions	-0.00146663	-0.0107408	-0.00146663
MAR00700	Exchange of Tetracosatetraenoic Acid N-6	(9Z,12Z,15Z,18Z)-TTA[e] <=>		Exchange/demand reactions	-0.00146663	-0.0107408	-0.00146663
MAR00701	Exchange of Timnodonic Acid	EPA[e] <=>		Exchange/demand reactions	-0.0425322	-0.311484	-0.0425322
MAR00704	Exchange of Vaccenic Acid	cis-vaccenic acid[e] <=>		Exchange/demand reactions	-0.0931308	NA	-0.0916641
MAR00736	ceramide:phosphatidylcholine cholinephosphotransferase	ceramide pool[c] + PC-LD pool[c] => 1,2-diacylglycerol-LD-PC pool[c] + SM pool[c]	ENSG00000164023 or ENSG00000198964	Other	1.18216	1.30862	1.18216
MAR00737	Fatty-Acid- Coenzyme A Ligase	ATP[c] + CoA[c] + elaidate[c] <=> (2E)-octadecenoyl-CoA[c] + AMP[c] + PPi[c]	ENSG00000151726	Fatty acid oxidation	-999.999	-1000	-999.999
MAR00738	Palmitoyl-CoA:L-serine C-palmitoyltransferase (decarboxylating)	H+[c] + palmitoyl-CoA[c] + serine[c] => 3-dehydrosphinganine[c] + CO2[c] + CoA[c]	ENSG00000090054 and ENSG00000100596 and ENSG00000172296	Other	1.19568	0.027922	1.19568
MAR00741	Sphinganine:NADP+ 3-oxidoreductase	3-dehydrosphinganine[c] + H+[c] + NADPH[c] => NADP+[c] + sphinganine[c]	ENSG00000119537	Other	1.19568	0.027922	1.19568
MAR00753	N-acylsphingosine amidohydrolase	dihydroceramide pool[c] + H2O[c] <=> sphinganine[c] + fatty acid pool[c]	ENSG00000078124 or ENSG00000104763 or ENSG00000167769 or ENSG00000177076 or ENSG00000188611	Other	-1.19568	-0.027922	-1.19568
MAR00754		dihydroceramide pool[c] + H+[c] + NADPH[c] + O2[c] => ceramide pool[c] + 2 H2O[c] + NADP+[c]	ENSG00000143753 or ENSG00000168350	Other	NA	0.027922	1.19568
MAR00761	UDP-glucose:N-acylsphingosine D-glucosyltransferase	ceramide pool[c] + UDP-glucose[c] => glucosylceramide pool[c] + H+[c] + UDP[c]	ENSG00000148154	Other	0.0135168	NA	0.0135168
MAR00766		galactose[e] + glucosylceramide pool[e] => H2O[e] + LacCer pool[e]	ENSG00000115850 or ENSG00000163521 or ENSG00000170266	Other	1000	NA	0.0135168
MAR00770		glucosylceramide pool[c] <=> glucosylceramide pool[e]	ENSG00000139433	Transport reactions	0.0135168	-1.2807	0.0135168
MAR01045	12-HPETE hydroxymutase	12(S)-HPETE[e] <=> hepoxilin A3[e]	ENSG00000116157 or ENSG00000117592 or ENSG00000164294 or ENSG00000167468 or ENSG00000176153 or ENSG00000198704 or ENSG00000211445 or ENSG00000224586 or ENSG00000233276	Other	-1000	-1000	1000
MAR01047	Folate Transport via Anion Antiport	folate[e] + H2O[c] <=> folate[c] + H2O[e]	ENSG00000173638	Transport reactions	1000	-129.941	-1000
MAR01082		leukotriene C4[c] => leukotriene C4[e]	ENSG00000103222	Transport reactions	999.603	1000	1000
MAR01232		10,11-dihydro-12-oxo-LTB4[m] + H+[m] + NADPH[m] => 10,11-dihydro-LTB4[m] + NADP+[m]	ENSG00000157326 or ENSG00000159228 or ENSG00000159231	Other	1000	1000	1000
MAR01233		10,11-dihydro-12-oxo-LTB4[x] + H+[x] + NADPH[x] => 10,11-dihydro-LTB4[x] + NADP+[x]	ENSG00000157326 or ENSG00000159228 or ENSG00000159231	Other	1000	1000	1000
MAR01264		10,11-dihydro-LTB4-CoA[m] + AMP[m] + PPi[m] <=> 10,11-dihydro-LTB4[m] + ATP[m] + CoA[m]	ENSG00000068366 or ENSG00000103740 or ENSG00000123983 or ENSG00000130377 or ENSG00000140284 or ENSG00000151726 or ENSG00000164398 or ENSG00000197142 or ENSG00000239642	Other	-1000	-1000	-1000
MAR01266		10,11-dihydro-LTB4-CoA[x] + AMP[x] + PPi[x] <=> 10,11-dihydro-LTB4[x] + ATP[x] + CoA[x]	ENSG00000068366 or ENSG00000103740 or ENSG00000123983 or ENSG00000130377 or ENSG00000140284 or ENSG00000151726 or ENSG00000164398 or ENSG00000197142 or ENSG00000239642	Other	-1000	-1000	-1000
MAR01281		10,11-dihydro-12-epi-LTB4[m] + NADP+[m] <=> 10,11-dihydro-12-oxo-LTB4[m] + H+[m] + NADPH[m]	ENSG00000157326 or ENSG00000159228 or ENSG00000159231	Other	1000	1000	1000
MAR01282		10,11-dihydro-12-epi-LTB4[x] + NADP+[x] <=> 10,11-dihydro-12-oxo-LTB4[x] + H+[x] + NADPH[x]	ENSG00000157326 or ENSG00000159228 or ENSG00000159231	Other	1000	1000	1000
MAR01325		NAD+[c] + prostaglandin F2alpha[c] => H+[c] + NADH[c] + prostaglandin H2[c]	ENSG00000196139	Other	NA	1000	1000
MAR01329	(5Z,13E)-(15S)-9alpha,11alpha,15-trihydroxyprosta-5,13-dienoate:NADP+ 11-oxidoreductase	H+[c] + NADPH[c] + prostaglandin D2[c] <=> NADP+[c] + prostaglandin F2alpha[c]	ENSG00000196139	Other	NA	1000	1000
MAR01330	(5Z,13E)-(15S)-9alpha,11alpha-epidioxy-15-hydroxyprosta-5,13- dienoate D-isomerase	prostaglandin H2[c] => prostaglandin D2[c]	ENSG00000107317 or ENSG00000163106	Other	NA	1000	1000
MAR01434	acetyl-CoA:acetyl-CoA C-acetyltransferase	acetoacetyl-CoA[c] + CoA[c] <=> 2 acetyl-CoA[c]	ENSG00000120437	Other	-14.7743	-16.3548	-14.7743
MAR01437	acetyl-CoA:acetoacetyl-CoA C-acetyltransferase (thioester-hydrolysing, carboxymethyl-forming)	acetoacetyl-CoA[c] + acetyl-CoA[c] + H2O[c] => CoA[c] + H+[c] + HMG-CoA[c]	ENSG00000112972	Other	14.7743	16.3548	14.7743
MAR01440	(R)-Mevalonate:NADP+ oxidoreductase (CoA acylating)	2 H+[c] + HMG-CoA[c] + 2 NADPH[c] => (R)-mevalonate[c] + CoA[c] + 2 NADP+[c]	ENSG00000113161	Cholesterol biosynthesis 1 (Bloch pathway)	14.7743	16.3548	14.7743
MAR01445	ATP:(R)-mevalonate 5-phosphotransferase	(R)-mevalonate[c] + ATP[c] => (R)-5-phosphomevalonate[c] + ADP[c] + H+[c]	ENSG00000110921	Cholesterol biosynthesis 1 (Bloch pathway)	14.7743	16.3548	14.7743
MAR01448	ATP:(R)-5-phosphomevalonate phosphotransferase	(R)-5-diphosphomevalonate[c] + ADP[c] <=> (R)-5-phosphomevalonate[c] + ATP[c]	ENSG00000163344	Cholesterol biosynthesis 1 (Bloch pathway)	-14.7743	-16.3548	-14.7743
MAR01451	ATP:(R)-5-diphosphomevalonate carboxy-lyase (adding ATP	(R)-5-diphosphomevalonate[c] + ATP[c] => ADP[c] + CO2[c] + isopentenyl-pPP[c] + Pi[c]	ENSG00000167508	Other	14.7743	16.3548	14.7743
MAR01452	Heptadecanoate Transport into the Mitochondria	heptadecanoylcarnitine[c] <=> heptadecanoylcarnitine[m]	ENSG00000178537	Fatty acid oxidation	-1000	-1000	-1000
MAR01454	isopentenyl-diphosphate Delta3-Delta2-isomerase	isopentenyl-pPP[c] => dimethylallyl-PP[c]	ENSG00000067064 or ENSG00000148377	Cholesterol biosynthesis 1 (Bloch pathway)	4.91636	5.44228	4.91636
MAR01457	Dimethylallyl-diphosphate:isopentenyl-diphosphate dimethylallyltranstransferase	dimethylallyl-PP[c] + isopentenyl-pPP[c] => geranyl-PP[c] + PPi[c]	ENSG00000152904 or ENSG00000160752	Other	4.91636	5.44228	4.91636
MAR01460	Geranyl-diphosphate:isopentenyl-diphosphate geranyltrans-transferase	geranyl-PP[c] + isopentenyl-pPP[c] => farnesyl-PP[c] + PPi[c]	ENSG00000152904 or ENSG00000160752	Other	4.91636	5.44228	4.91636
MAR01465	farnesyl-diphosphate:farnesyl-diphosphate farnesyltransferase	PPi[c] + presqualene-PP[c] <=> 2 farnesyl-PP[c]	ENSG00000079459	Cholesterol biosynthesis 1 (Bloch pathway)	-2.45638	-2.71914	-2.45638
MAR01467	presqualene-diphosphate diphosphate-lyase (reducing, squalene-forming)	H+[c] + NADPH[c] + presqualene-PP[c] => NADP+[c] + PPi[c] + squalene[c]	ENSG00000079459	Cholesterol biosynthesis 1 (Bloch pathway)	2.45638	2.71914	2.45638
MAR01470	squalene,NADPH-hemoprotein:oxygen oxidoreductase (2,3-epoxidizing)	H+[c] + NADPH[c] + O2[c] + squalene[c] => H2O[c] + NADP+[c] + squalene 2,3-oxide[c]	ENSG00000104549	Cholesterol biosynthesis 1 (Bloch pathway)	2.45638	2.71914	2.45638
MAR01473	(S)-2,3-Epoxysqualene mutase (cyclizing, lanosterol-forming)	squalene 2,3-oxide[c] => lanosterol[c]	ENSG00000160285	Cholesterol biosynthesis 1 (Bloch pathway)	2.45638	2.71914	2.45638
MAR01477		H+[c] + lanosterol[c] + NADPH[c] + O2[c] => 4,4-dimethyl-14alpha-hydroxymethyl-5alpha-cholesta-8,24-dien-3beta-ol[c] + H2O[c] + NADP+[c]	ENSG00000001630	Cholesterol biosynthesis 1 (Bloch pathway)	2.45638	2.71118	2.45638
MAR01478		4,4-dimethyl-14alpha-hydroxymethyl-5alpha-cholesta-8,24-dien-3beta-ol[c] + H+[c] + NADPH[c] + O2[c] => 4,4-dimethyl-14alpha-formyl-5alpha-cholesta-8,24-dien-3beta-ol[c] + 2 H2O[c] + NADP+[c]	ENSG00000001630	Cholesterol biosynthesis 1 (Bloch pathway)	2.45638	2.71118	2.45638
MAR01479	lanosterol,[reduced NADPH---hemoprotein reductase]:oxygen oxidoreductase (14-methyl cleaving)	4,4-dimethyl-14alpha-formyl-5alpha-cholesta-8,24-dien-3beta-ol[c] + NADPH[c] + O2[c] => 4,4-dimethyl-5alpha-cholesta-8,14,24-trien-3beta-ol[c] + formate[c] + H2O[c] + NADP+[c]	ENSG00000001630	Cholesterol biosynthesis 1 (Bloch pathway)	2.45638	2.71118	2.45638
MAR01484	4,4-dimethyl-5a-cholesta-8,24-dien-3b-ol:NADP+ D14-oxidoreductase	4,4-dimethyl-5alpha-cholesta-8,14,24-trien-3beta-ol[c] + H+[c] + NADPH[c] => 14-demethyllanosterol[c] + NADP+[c]	ENSG00000143815 or ENSG00000149809	Cholesterol biosynthesis 1 (Bloch pathway)	2.45638	2.71118	2.45638
MAR01485	Transport of L-Lactate via Diffusion, Mitochondrial	L-lactate[c] => L-lactate[m]	ENSG00000103569	Transport reactions	1.69033	184.818	1.69033
MAR01486	Transport into the Mitochondria (Carnitine)	(6Z,9Z)-octadecadienoylcarnitine[c] <=> (6Z,9Z)-octadecadienoylcarnitine[m]	ENSG00000178537	Fatty acid oxidation	1000	1000	1000
MAR01487	Transport into the Mitochondria (Carnitine)	linoleic-carnitine[c] <=> linoleic-carnitine[m]	ENSG00000178537	Fatty acid oxidation	-1000	-1000	-1000
MAR01488	Carnitine O-Palmitoyltransferase	L-carnitine[c] + linolenoyl-CoA[c] <=> CoA[c] + Alpha-Linolenyl Carnitine[c]	ENSG00000110090 or ENSG00000169169 or ENSG00000205560	Fatty acid oxidation	-1000	224.72	-1000
MAR01489	Carnitine Transferase	CoA[m] + Alpha-Linolenyl Carnitine[m] <=> L-carnitine[m] + linolenoyl-CoA[m]	ENSG00000157184	Fatty acid oxidation	-1000	224.72	-1000
MAR01490	14-demethyllanosterol,ferrocytochrome-b5:oxygen oxidoreductase (hydroxylating)	14-demethyllanosterol[c] + H+[c] + NADPH[c] + O2[c] => 4alpha-hydroxymethyl-4beta-methyl-5alpha-cholesta-8,24-dien-3beta-ol[c] + H2O[c] + NADP+[c]	ENSG00000052802 or ENSG00000170271	Cholesterol biosynthesis 1 (Bloch pathway)	2.45638	2.71118	2.45638
MAR01491	Transport into the Mitochondria (Carnitine)	Alpha-Linolenyl Carnitine[c] <=> Alpha-Linolenyl Carnitine[m]	ENSG00000178537	Fatty acid oxidation	-1000	224.72	-1000
MAR01492	Transport into the Mitochondria (Carnitine)	gamma-linolenoylcarnitine[c] <=> gamma-linolenoylcarnitine[m]	ENSG00000178537	Fatty acid oxidation	1000	1000	1000
MAR01493		4alpha-hydroxymethyl-4beta-methyl-5alpha-cholesta-8,24-dien-3beta-ol[c] + H+[c] + NADPH[c] + O2[c] => 4alpha-formyl-4beta-methyl-5alpha-cholesta-8,24-dien-3beta-ol[c] + 2 H2O[c] + NADP+[c]	ENSG00000052802 or ENSG00000170271	Cholesterol biosynthesis 1 (Bloch pathway)	2.45638	2.71118	2.45638
MAR01494		4alpha-formyl-4beta-methyl-5alpha-cholesta-8,24-dien-3beta-ol[c] + H+[c] + NADPH[c] + O2[c] => 4alpha-carboxy-4beta-methyl-5alpha-cholesta-8,24-dien-3beta-ol[c] + H2O[c] + NADP+[c]	ENSG00000052802 or ENSG00000170271	Cholesterol biosynthesis 1 (Bloch pathway)	2.45638	2.71118	2.45638
MAR01496		4alpha-carboxy-4beta-methyl-5alpha-cholesta-8,24-dien-3beta-ol[c] + NAD+[c] => 3-keto-4-methylzymosterol[c] + CO2[c] + H+[c] + NADH[c]	ENSG00000147383	Cholesterol biosynthesis 1 (Bloch pathway)	NA	2.71118	2.45638
MAR01500	4alpha-methylzymosterol:NADP+ 3-oxidoreductase	3-keto-4-methylzymosterol[c] + 3 H+[c] + NADP+[c] <=> 4alpha-methylzymosterol[c] + NADPH[c]	ENSG00000132196	Cholesterol biosynthesis 1 (Bloch pathway)	2.45638	2.71118	2.45638
MAR01502		4alpha-methylzymosterol[c] + H+[c] + NADPH[c] + O2[c] => 4alpha-hydroxymethyl-5alpha-cholesta-8,24-dien-3beta-ol[c] + H2O[c] + NADP+[c]	ENSG00000052802 or ENSG00000170271	Cholesterol biosynthesis 1 (Bloch pathway)	2.45638	2.71118	2.45638
MAR01503		4alpha-hydroxymethyl-5alpha-cholesta-8,24-dien-3beta-ol[c] + H+[c] + NADPH[c] + O2[c] => 4alpha-formyl-5alpha-cholesta-8,24-dien-3beta-ol[c] + 2 H2O[c] + NADP+[c]	ENSG00000052802 or ENSG00000170271	Cholesterol biosynthesis 1 (Bloch pathway)	2.45638	2.71118	2.45638
MAR01504		4alpha-formyl-5alpha-cholesta-8,24-dien-3beta-ol[c] + H+[c] + NADPH[c] + O2[c] => 4alpha-carboxy-5alpha-cholesta-8,24-dien-3beta-ol[c] + H2O[c] + NADP+[c]	ENSG00000052802 or ENSG00000170271	Cholesterol biosynthesis 1 (Bloch pathway)	2.45638	2.71118	2.45638
MAR01505		4alpha-carboxy-5alpha-cholesta-8,24-dien-3beta-ol[c] + NADP+[c] => 5alpha-cholesta-8,24-dien-3-one[c] + CO2[c] + H+[c] + NADPH[c]	ENSG00000147383	Cholesterol biosynthesis 1 (Bloch pathway)	2.45638	2.71118	2.45638
MAR01506	Lecithin Retinol Acyltransferase (11-Cis)	11-cis-retinol[c] + PC-LD pool[c] => 2-lysolecithin pool[c] + retinyl-ester[c]		Other	0.00990747	0.0239266	0.00990747
MAR01509		5alpha-cholesta-8,24-dien-3-one[c] + H+[c] + NADPH[c] => NADP+[c] + zymosterol[c]	ENSG00000132196	Cholesterol biosynthesis 1 (Bloch pathway)	2.45638	2.71118	2.45638
MAR01512	delta8,24-Cholestadien-3beta-ol delta7-delta8-isomerase	zymosterol[c] => 5alpha-cholesta-7,24-dien-3beta-ol[c]	ENSG00000147155	Cholesterol biosynthesis 1 (Bloch pathway)	2.45638	2.71118	2.45638
MAR01527	Sodium Transport (Uniport)	Na+[e] <=> Na+[c]	ENSG00000100170 or ENSG00000105641 or ENSG00000198743	Transport reactions	-1000	-1000	-1000
MAR01533	lanosterol D24-reductase	5alpha-cholesta-7,24-dien-3beta-ol[c] + H+[c] + NADPH[c] => lathosterol[c] + NADP+[c]	ENSG00000116133	Other	2.45638	NA	2.45638
MAR01542	Nicotinamide-Nucleotide Adenylyltransferase	ATP[c] + H+[c] + nicotinamide D-ribonucleotide[c] => NAD+[c] + PPi[c]	ENSG00000157064 or ENSG00000163864	Other	246.799	NA	246.799
MAR01557	lathosterol,ferrocytochrome b5:oxygen oxidoreductase 5,6-dehydrogenating	H+[c] + lathosterol[c] + NADH[c] + O2[c] => 2 H2O[c] + NAD+[c] + provitamin D3[c]	ENSG00000109929	Other	2.45638	NA	2.45638
MAR01565	cholesterol:NADP+ delta7-oxidoreductase	H+[c] + NADPH[c] + provitamin D3[c] => cholesterol[c] + NADP+[c]	ENSG00000172893	Other	2.44918	NA	2.44918
MAR01568	Acetaldehyde:NAD+ oxidoreductase	acetaldehyde[c] + H2O[c] + NAD+[c] => acetate[c] + 2 H+[c] + NADH[c]	ENSG00000006534 or ENSG00000108602 or ENSG00000132746 or ENSG00000184254	Other	NA	NA	759.92
MAR01588	Transport into the Mitochondria from Cytosol (Carnitine)	O-propanoylcarnitine[c] <=> O-propanoylcarnitine[m]	ENSG00000178537	Fatty acid oxidation	999.978	999.976	999.978
MAR01594	Phosphatidylethanolamine Flippase	ATP[c] + H2O[c] + PE-LD pool[e] => ADP[c] + H+[c] + PE-LD pool[c] + Pi[c]	ENSG00000005471 or ENSG00000124406 or ENSG00000206190	Transport reactions	14.5579	4.47637	14.9243
MAR01610		5beta-cholestane-3alpha,7alpha,12alpha,26-tetrol[m] + NADP+[m] => 3alpha,7alpha,12alpha-trihydroxy-5beta-cholestan-26-al[m] + H+[m] + NADPH[m]	ENSG00000135929	Other	NA	507.454	507.459
MAR01612	Phosphatidylglycerol Phosphate Phosphatase (Homo Sapiens)	H2O[c] + PGP-CL pool[c] => Pi[c] + PG-CL pool[c]	ENSG00000110536	Glycerophospholipid metabolism	0.580474	0.64257	0.580474
MAR01614		3alpha,7alpha,12alpha-trihydroxy-5beta-cholestan-26-al[m] + NADPH[m] + O2[m] => 3alpha,7alpha,12alpha-trihydroxy-5beta-cholestanate[m] + H2O[m] + NADP+[m]	ENSG00000135929	Other	NA	NA	507.459
MAR01615	Phosphatidyl-CMP: Glycerophosphate Phosphatidyltransferase	sn-glycerol-3-phosphate[c] + CDP-diacylglycerol-CL pool[c] => CMP[c] + H+[c] + PGP-CL pool[c]	ENSG00000087157	Glycerophospholipid metabolism	0.580474	0.64257	0.580474
MAR01621	Phosphate Transport, Endoplasmic Reticulum	Pi[r] <=> Pi[c]	ENSG00000137700	Transport reactions	-999.998	-999.932	-999.974
MAR01671	Pentadecanoate Transport into the Mitochondria	pentadecanoylcarnitine[c] <=> pentadecanoylcarnitine[m]	ENSG00000178537	Fatty acid oxidation	-1000	-1000	-1000
MAR01685		5beta-cholestane-3alpha,7alpha,26-triol[m] + NADP+[m] => 3alpha,7alpha-dihydroxy-5beta-cholestan-26-al[m] + H+[m] + NADPH[m]	ENSG00000135929	Other	1000	1000	1000
MAR01721	Transport into the Mitochondria (Carnitine)	(6Z,9Z,12Z,15Z)-octadecatetraenoylcarnitine[c] <=> (6Z,9Z,12Z,15Z)-octadecatetraenoylcarnitine[m]	ENSG00000178537	Fatty acid oxidation	1000	1000	1000
MAR01724	4-Hydroxycinnamate Formation	4-hydroxyphenyllactate[m] => H2O[m] + 4-coumarate[m]		Other	0.00360937	0.00399548	0.00360937
MAR01780	Tetrahydrofolate Transport via Anion Antiport	H2O[c] + THF[e] <=> H2O[e] + THF[c]	ENSG00000173638	Transport reactions	-1000	-1000	1000
MAR01782	Thiamine Monophosphate Transport in via Anion Antiport	H2O[c] + thiamin-P[e] <=> H2O[e] + thiamin-P[c]	ENSG00000173638	Transport reactions	-1000	691.131	1000
MAR01799	Transport into the Mitochondria (Carnitine)	(5Z,8Z,11Z,14Z,17Z)-eicosapentaenoylcarnitine[c] <=> (5Z,8Z,11Z,14Z,17Z)-eicosapentaenoylcarnitine[m]	ENSG00000178537	Fatty acid oxidation	1000	1000	1000
MAR01814	Transport into the Mitochondria (Carnitine)	tetradecenoylcarnitine(5)[c] <=> tetradecenoylcarnitine(5)[m]	ENSG00000178537	Fatty acid oxidation	1000	1000	1000
MAR01923	Exchange of dTMP	dTMP[e] <=>		Exchange/demand reactions	-1000	-1000	-1000
MAR01938	Exchange of dTTP	dTTP[e] <=>		Exchange/demand reactions	984.911	1000	1000
MAR01939	Exchange of Flavin Adenine Dinucleotide Oxidized	FAD[e] <=>		Exchange/demand reactions	-0.00360937	-0.00399548	-0.00360937
MAR01961	Exchange of Gamma-Glutamyl-Beta-Cyanoalanine	gamma-glutamyl-beta-cyanoalanine[e] <=>		Exchange/demand reactions	NA	NA	-1000
MAR01964	Exchange of Uroporphyrinogeni	uroporphyrinogen I[e] <=>		Exchange/demand reactions	750	750	1000
MAR01965	Exchange of Coproporphyrinogeni	coproporphyrinogen I[e] <=>		Exchange/demand reactions	-750	-750	-1000
MAR01984	Exchange of 5-O-Phosphonato-Alpha-D-Ribofuranosyl Diphosphate	PRPP[e] <=>		Exchange/demand reactions	-1000	-1000	-1000
MAR02028	Trans-Hexadec-2-Enoyl Coenzyme A Reductase	NADP+[m] + palmitoyl-CoA[m] <=> (2E)-hexadecenoyl-CoA[m] + H+[m] + NADPH[m]	ENSG00000115425 or ENSG00000116353	Fatty acid oxidation	-860.946	-834.421	-874.904
MAR02114		provitamin D3[c] => vitamin D3[c]		Vitamin D metabolism	0.00719782	0.0079678	0.00719782
MAR02115	calciol,NADPH-hemoprotein reductase:oxygen oxidoreductase (25-hydroxylating)	H+[c] + NADPH[c] + O2[c] + vitamin D3[c] => calcidiol[c] + H2O[c] + NADP+[c]	ENSG00000186104	Vitamin D metabolism	0.00179946	0.00199195	0.00179946
MAR02116		vitamin D3[c] + H+[i] => H+[m] + vitamin D3[m]	ENSG00000175592	Transport reactions	0.00539837	0.00597585	0.00539837
MAR02117	calciol,NADPH-hemoprotein reductase:oxygen oxidoreductase (25-hydroxylating)	H+[m] + NADPH[m] + O2[m] + vitamin D3[m] => calcidiol[m] + H2O[m] + NADP+[m]	ENSG00000130649 or ENSG00000135929	Vitamin D metabolism	0.00539837	0.00597585	0.00539837
MAR02124	DTDP Diphosphohydrolase	H2O[e] + dTDP[e] <=> H+[e] + Pi[e] + dTMP[e]	ENSG00000138185 or ENSG00000168032 or ENSG00000188833	Pyrimidine metabolism	-1000	-1000	-1000
MAR02125	DTTP Nucleotidohydrolase	H2O[e] + dTTP[e] <=> H+[e] + Pi[e] + dTDP[e]	ENSG00000138185 or ENSG00000168032 or ENSG00000188833	Pyrimidine metabolism	-984.911	-1000	-1000
MAR02129		calcidiol[c] + H+[c] + NADPH[c] + O2[c] => 23s,25-dihydroxyvitamin D3[c] + H2O[c] + NADP+[c]	ENSG00000119723 or ENSG00000130649 or ENSG00000145476	Vitamin D metabolism	0.00179946	0.00199195	0.00179946
MAR02130		23s,25-dihydroxyvitamin D3[m] + H2O[m] + NADP+[m] <=> calcidiol[m] + H+[m] + NADPH[m] + O2[m]	ENSG00000119723 or ENSG00000130649 or ENSG00000145476	Vitamin D metabolism	-0.00179946	-0.00199195	-0.00179946
MAR02131		23s,25-dihydroxyvitamin D3[c] + H+[c] + NADH[c] + O2[c] => 23S,25,26-trihydroxyvitamin D3[c] + H2O[c] + NAD+[c]	ENSG00000119723 or ENSG00000130649 or ENSG00000145476	Vitamin D metabolism	0.00179946	0.00199195	0.00179946
MAR02132		23s,25-dihydroxyvitamin D3[m] + H+[m] + NADH[m] + O2[m] => 23S,25,26-trihydroxyvitamin D3[m] + H2O[m] + NAD+[m]	ENSG00000119723 or ENSG00000130649 or ENSG00000145476	Vitamin D metabolism	0.00179946	0.00199195	0.00179946
MAR02133		23S,25,26-trihydroxyvitamin D3[c] + O2[c] => 25-hydroxyvitamin D3-26,23-lactol[c] + H2O2[c]	ENSG00000119723 or ENSG00000130649 or ENSG00000145476	Vitamin D metabolism	0.00179946	0.00199195	0.00179946
MAR02134		23S,25,26-trihydroxyvitamin D3[m] + O2[m] => 25-hydroxyvitamin D3-26,23-lactol[m] + H2O2[m]	ENSG00000119723 or ENSG00000130649 or ENSG00000145476	Vitamin D metabolism	0.00179946	0.00199195	0.00179946
MAR02135		25-hydroxyvitamin D3-26,23-lactol[c] + O2[c] => 25-hydroxyvitamin D3-26,23-lactone[c] + H2O2[c]	ENSG00000119723 or ENSG00000130649 or ENSG00000145476	Vitamin D metabolism	0.00179946	0.00199195	0.00179946
MAR02136		25-hydroxyvitamin D3-26,23-lactol[m] + O2[m] => 25-hydroxyvitamin D3-26,23-lactone[m] + H2O2[m]	ENSG00000119723 or ENSG00000130649 or ENSG00000145476	Vitamin D metabolism	0.00179946	0.00199195	0.00179946
MAR02138		calcidiol[m] + H+[m] + NADPH[m] + O2[m] => (24R)-24,25-dihydroxycalciol[m] + H2O[m] + NADP+[m]	ENSG00000019186	Vitamin D metabolism	0.00359891	0.0039839	0.00359891
MAR02139		(24R)-24,25-dihydroxycalciol[c] + H+[c] + NADH[c] + O2[c] => calcitetrol[c] + H2O[c] + NAD+[c]	ENSG00000019186	Vitamin D metabolism	0.00179946	0.00199195	0.00179946
MAR02142		calcitetrol[c] + H+[c] + NADPH[c] + O2[c] => 24-oxo-1alpha,25-dihydroxyvitamin D3[c] + 2 H2O[c] + NADP+[c]	ENSG00000119723 or ENSG00000130649 or ENSG00000145476	Vitamin D metabolism	0.00179946	0.00199195	0.00179946
MAR02143		calcitetrol[m] + H+[m] + NADPH[m] + O2[m] => 24-oxo-1alpha,25-dihydroxyvitamin D3[m] + 2 H2O[m] + NADP+[m]	ENSG00000119723 or ENSG00000130649 or ENSG00000145476	Vitamin D metabolism	0.00179946	0.00199195	0.00179946
MAR02144		24-oxo-1alpha,25-dihydroxyvitamin D3[c] + H+[c] + NADPH[c] + O2[c] => 24-oxo-1alpha,23,25-trihydroxyvitamin D3[c] + H2O[c] + NADP+[c]	ENSG00000119723 or ENSG00000130649 or ENSG00000145476	Vitamin D metabolism	0.00179946	0.00199195	0.00179946
MAR02145		24-oxo-1alpha,25-dihydroxyvitamin D3[m] + H+[m] + NADPH[m] + O2[m] => 24-oxo-1alpha,23,25-trihydroxyvitamin D3[m] + H2O[m] + NADP+[m]	ENSG00000119723 or ENSG00000130649 or ENSG00000145476	Vitamin D metabolism	0.00179946	0.00199195	0.00179946
MAR02149	Trans-Dodec-2-Enoyl Coenzyme A Reductase	lauroyl-CoA[m] + NADP+[m] <=> (2E)-dodecenoyl-CoA[m] + H+[m] + NADPH[m]	ENSG00000115425 or ENSG00000116353	Fatty acid oxidation	-0.00434269	-165.189	-125.043
MAR02187	Trans-Dec-2-Enoyl Coenzyme A Reductase	decanoyl-CoA[m] + NADP+[m] <=> (2E)-decenoyl-CoA[m] + H+[m] + NADPH[m]	ENSG00000115425 or ENSG00000116353	Fatty acid oxidation	0.00287606	165.179	291.369
MAR02192	3-Methoxy-4-Hydroxyphenylacetaldehyde:NAD+ Oxidoreductase Tyrosine Metabolism	H2O[m] + NAD+[m] + 3-methoxy-4-hydroxyphenylacetaldehyde[m] <=> 2 H+[m] + NADH[m] + homovanillate[m]	ENSG00000006534 or ENSG00000108602 or ENSG00000132746 or ENSG00000184254	Miscellaneous	NA	-836.524	-1000
MAR02195	3-Methoxy-4-Hydroxyphenylacetaldehyde:NADP+ Oxidoreductase Tyrosine Metabolism	H2O[m] + NADP+[m] + 3-methoxy-4-hydroxyphenylacetaldehyde[m] => 2 H+[m] + NADPH[m] + homovanillate[m]	ENSG00000006534 or ENSG00000108602 or ENSG00000132746 or ENSG00000184254	Miscellaneous	NA	836.524	1000
MAR02196	3-Methoxy-4-Hydroxyphenylglycolaldehyde:NAD+ Oxidoreductase Tyrosine Metabolism	H2O[m] + NAD+[m] + 3-methoxy-4-hydroxyphenylglycolaldehyde[m] <=> 2 H+[m] + NADH[m] + vanillylmandelate[m]	ENSG00000006534 or ENSG00000108602 or ENSG00000132746 or ENSG00000184254	Miscellaneous	NA	-1000	-967.924
MAR02197	3-Methoxy-4-Hydroxyphenylglycolaldehyde:NADP+ Oxidoreductase Tyrosine Metabolism	H2O[m] + NADP+[m] + 3-methoxy-4-hydroxyphenylglycolaldehyde[m] => 2 H+[m] + NADPH[m] + vanillylmandelate[m]	ENSG00000006534 or ENSG00000108602 or ENSG00000132746 or ENSG00000184254	Miscellaneous	NA	1000	967.924
MAR02198	Uroporphyrinogen I Carboxy-Lyase	4 H+[e] + uroporphyrinogen I[e] <=> 4 CO2[e] + coproporphyrinogen I[e]	ENSG00000126088	Miscellaneous	-750	-750	-1000
MAR02216	Mitochondrial Carrier (Mc) Tcdb:2.A.29.7.2	isocitrate[m] + malate[c] <=> isocitrate[c] + malate[m]	ENSG00000100075	Transport reactions	-987.337	-738.502	-1000
MAR02220	Mitochondrial Carrier (Mc) Tcdb:2.A.29.7.2	citrate[c] + succinate[m] <=> citrate[m] + succinate[c]	ENSG00000100075	Transport reactions	-1000	-1000	-1000
MAR02281		H+[c] + myristoyl-CoA[c] + NADPH[c] + O2[c] => (9E)-tetradecenoyl-CoA[c] + 2 H2O[c] + NADP+[c]	ENSG00000099194 or ENSG00000145284	Other	0.00146663	0.0107408	0.00146663
MAR02282		H+[c] + myristoyl-CoA[c] + NADPH[c] + O2[c] => (7Z)-tetradecenoyl-CoA[c] + 2 H2O[c] + NADP+[c]	ENSG00000099194 or ENSG00000145284	Other	0.00146663	0.0107408	125.044
MAR02284		H+[c] + myristoyl-CoA[c] + NADPH[c] + O2[c] => 5-tetradecenoyl-CoA[c] + 2 H2O[c] + NADP+[c]	ENSG00000099194 or ENSG00000145284	Other	0.00580931	165.2	0.00146663
MAR02286		H+[c] + NADPH[c] + O2[c] + palmitoyl-CoA[c] => 2 H2O[c] + NADP+[c] + palmitoleoyl-CoA[c]	ENSG00000099194 or ENSG00000145284	Other	NA	0.58806	0.0817644
MAR02288		H+[c] + heptadecanoyl-CoA[c] + NADPH[c] + O2[c] => (10Z)-heptadecenoyl-CoA[c] + 2 H2O[c] + NADP+[c]	ENSG00000099194 or ENSG00000145284	Other	NA	0.0107408	0.00146663
MAR02296		H+[c] + NADPH[c] + O2[c] + stearoyl-CoA[c] => (7Z)-octadecenoyl-CoA[c] + 2 H2O[c] + NADP+[c]	ENSG00000099194 or ENSG00000145284	Other	0.00146663	0.0107408	0.00146663
MAR02303	Mitochondrial Carrier (Mc) Tcdb:2.A.29.7.2	AKG[c] + isocitrate[m] <=> AKG[m] + isocitrate[c]	ENSG00000100075	Transport reactions	-139.887	-330.364	1000
MAR02312	Long-Chain-Fatty-Acid---Coa Ligase	ATP[c] + CoA[c] + palmitolate[c] => AMP[c] + PPi[c] + (2E)-hexadecenoyl-CoA[c]	ENSG00000068366 or ENSG00000123983 or ENSG00000130377 or ENSG00000140284 or ENSG00000151726 or ENSG00000164398 or ENSG00000197142	Fatty acid oxidation	NA	NA	0.00146663
MAR02313	Long-Chain-Fatty-Acid---Coa Ligase	ATP[r] + CoA[r] + 8 H+[r] + stearidonic acid[r] => AMP[r] + PPi[r] + stearoyl-CoA[r]	ENSG00000068366 or ENSG00000123983 or ENSG00000130377 or ENSG00000140284 or ENSG00000151726 or ENSG00000164398 or ENSG00000197142	Fatty acid oxidation	0.00528852	0.0139538	0.00528852
MAR02352	2-Deoxyuridine 5-Diphosphate:Oxidized-Thioredoxin 2-Oxidoreductase	dADP[m] + H2O[m] + oxidized thioredoxin[m] => ADP[m] + thioredoxin[m]	(ENSG00000048392 and ENSG00000100348 and ENSG00000167325 and ENSG00000171848) or (ENSG00000048392 and ENSG00000136810 and ENSG00000167325 and ENSG00000171848)	Miscellaneous	998.137	665.326	998.059
MAR02358	NADPH:Oxidized-Thioredoxin Oxidoreductase	NADP+[m] + thioredoxin[m] => H+[m] + NADPH[m] + oxidized thioredoxin[m]	ENSG00000184470 or ENSG00000198431	Miscellaneous	998.137	997.934	1000
MAR02405	Mitochondrial Carrier (Mc) Tcdb:2.A.29.7.2	AKG[c] + citrate[m] <=> AKG[m] + citrate[c]	ENSG00000100075	Transport reactions	-1000	1000	-597.517
MAR02406	Mitochondrial Carrier (Mc) Tcdb:2.A.29.7.2	citrate[m] + oxalate[c] <=> citrate[c] + oxalate[m]	ENSG00000100075	Transport reactions	1000	NA	1000
MAR02414	Mitochondrial Carrier (Mc) Tcdb:2.A.29.7.2	isocitrate[m] + oxalate[c] <=> isocitrate[c] + oxalate[m]	ENSG00000100075	Transport reactions	-1000	-1000	-1000
MAR02416	Mitochondrial Carrier (Mc) Tcdb:2.A.29.7.2	AKG[c] + cis-aconitate[m] <=> AKG[m] + cis-aconitate[c]	ENSG00000100075	Transport reactions	1000	1000	1000
MAR02418	Mitochondrial Carrier (Mc) Tcdb:2.A.29.7.2	cis-aconitate[m] + succinate[c] <=> cis-aconitate[c] + succinate[m]	ENSG00000100075	Transport reactions	-1000	-1000	-1000
MAR02420	Mitochondrial Carrier (Mc) Tcdb:2.A.29.7.2	cis-aconitate[m] + malate[c] <=> cis-aconitate[c] + malate[m]	ENSG00000100075	Transport reactions	-1000	-1000	-1000
MAR02590		L-carnitine[c] => L-carnitine[m]	ENSG00000178537	Transport reactions	1000	1000	1000
MAR02591	Acetyl-CoA:carnitine O-acetyltransferase	CoA[c] + O-acetylcarnitine[c] <=> acetyl-CoA[c] + L-carnitine[c]	ENSG00000110090 or ENSG00000169169 or ENSG00000205560	Carnitine shuttle (cytosolic)	46.5234	60.3716	46.5234
MAR02593	Acetyl-CoA:carnitine O-acetyltransferase	CoA[m] + O-acetylcarnitine[m] <=> acetyl-CoA[m] + L-carnitine[m]	ENSG00000095321 or ENSG00000157184	Carnitine shuttle (mitochondrial)	12.5733	-60.3716	150.559
MAR02596		L-carnitine[c] + O-propanoylcarnitine[m] <=> L-carnitine[m] + O-propanoylcarnitine[c]	ENSG00000178537 or ENSG00000197119	Carnitine shuttle (mitochondrial)	1000	1000	1000
MAR02598		CoA[m] + O-propanoylcarnitine[m] <=> L-carnitine[m] + propanoyl-CoA[m]	ENSG00000095321 or ENSG00000157184	Carnitine shuttle (mitochondrial)	-0.0216562	-0.0239729	-0.0216562
MAR02602		CoA[c] + dodecanoylcarnitine[c] <=> lauroyl-CoA[c] + L-carnitine[c]	ENSG00000110090 or ENSG00000169169 or ENSG00000205560	Carnitine shuttle (cytosolic)	0.00146663	0.0107408	0.00146663
MAR02603		dodecanoylcarnitine[m] + L-carnitine[c] <=> dodecanoylcarnitine[c] + L-carnitine[m]	ENSG00000149742 or ENSG00000175003 or ENSG00000178537 or ENSG00000197119 or ENSG00000197208	Carnitine shuttle (mitochondrial)	0.00146663	0.0107408	0.00146663
MAR02604		CoA[m] + dodecanoylcarnitine[m] <=> lauroyl-CoA[m] + L-carnitine[m]	ENSG00000095321 or ENSG00000157184	Carnitine shuttle (mitochondrial)	-0.00146663	-0.0107408	-0.00146663
MAR02608		CoA[c] + tetradecanoylcarnitine[c] <=> L-carnitine[c] + myristoyl-CoA[c]	ENSG00000110090 or ENSG00000169169 or ENSG00000205560	Carnitine shuttle (cytosolic)	-999.942	1000	-874.904
MAR02609		L-carnitine[c] + tetradecanoylcarnitine[m] <=> L-carnitine[m] + tetradecanoylcarnitine[c]	ENSG00000149742 or ENSG00000175003 or ENSG00000178537 or ENSG00000197119 or ENSG00000197208	Carnitine shuttle (mitochondrial)	0.0575079	165.579	125.096
MAR02610		CoA[m] + tetradecanoylcarnitine[m] <=> L-carnitine[m] + myristoyl-CoA[m]	ENSG00000095321 or ENSG00000157184	Carnitine shuttle (mitochondrial)	-0.0575079	-165.579	-125.096
MAR02612		L-carnitine[c] + tetradecenoylcarnitine(5)[m] <=> L-carnitine[m] + tetradecenoylcarnitine(5)[c]	ENSG00000149742 or ENSG00000175003 or ENSG00000178537 or ENSG00000197119 or ENSG00000197208	Carnitine shuttle (mitochondrial)	1000	1000	1000
MAR02614		(7Z)-tetradecenoyl-CoA[c] + L-carnitine[c] <=> CoA[c] + tetradecenoylcarnitine(7)[c]	ENSG00000110090 or ENSG00000169169 or ENSG00000205560	Carnitine shuttle (cytosolic)	NA	NA	125.043
MAR02616		L-carnitine[c] + tetradecenoylcarnitine(7)[m] <=> L-carnitine[m] + tetradecenoylcarnitine(7)[c]	ENSG00000149742 or ENSG00000175003 or ENSG00000178537 or ENSG00000197119 or ENSG00000197208	Carnitine shuttle (mitochondrial)	NA	NA	-125.043
MAR02618		(7Z)-tetradecenoyl-CoA[m] + L-carnitine[m] <=> CoA[m] + tetradecenoylcarnitine(7)[m]	ENSG00000095321 or ENSG00000157184	Carnitine shuttle (mitochondrial)	NA	NA	-125.043
MAR02624		L-carnitine[c] + pentadecanoylcarnitine[m] <=> L-carnitine[m] + pentadecanoylcarnitine[c]	ENSG00000149742 or ENSG00000175003 or ENSG00000178537 or ENSG00000197119 or ENSG00000197208	Carnitine shuttle (mitochondrial)	-1000	-1000	-1000
MAR02626	palmitoyl-CoA:L-carnitine O-palmitoyltransferase	CoA[c] + L-palmitoylcarnitine[c] <=> L-carnitine[c] + palmitoyl-CoA[c]	ENSG00000110090 or ENSG00000169169 or ENSG00000205560	Carnitine shuttle (cytosolic)	286.1	584.421	276.302
MAR02629		L-carnitine[c] + L-palmitoylcarnitine[m] <=> L-carnitine[m] + L-palmitoylcarnitine[c]	ENSG00000149742 or ENSG00000175003 or ENSG00000178537 or ENSG00000197119 or ENSG00000197208	Carnitine shuttle (mitochondrial)	-139.054	1000	98.7901
MAR02630	palmitoyl-CoA:L-carnitine O-palmitoyltransferase	CoA[m] + L-palmitoylcarnitine[m] <=> L-carnitine[m] + palmitoyl-CoA[m]	ENSG00000095321 or ENSG00000157184	Carnitine shuttle (mitochondrial)	-860.946	-834.421	-874.904
MAR02633		7-hexadecenoyl-CoA[c] + L-carnitine[c] <=> CoA[c] + hexadecenoylcarnitine(9)[c]	ENSG00000110090 or ENSG00000169169 or ENSG00000205560	Carnitine shuttle (cytosolic)	-0.00146663	568.962	-0.00146663
MAR02634		hexadecenoylcarnitine(9)[m] + L-carnitine[c] <=> hexadecenoylcarnitine(9)[c] + L-carnitine[m]	ENSG00000149742 or ENSG00000175003 or ENSG00000178537 or ENSG00000197119 or ENSG00000197208	Carnitine shuttle (mitochondrial)	-1000	-1000	-1000
MAR02636	palmitoyl-CoA:L-carnitine O-palmitoyltransferase	CoA[c] + palmitoleoyl-carnitine[c] <=> L-carnitine[c] + palmitoleoyl-CoA[c]	ENSG00000110090 or ENSG00000169169 or ENSG00000205560	Carnitine shuttle (cytosolic)	499.462	334.224	374.423
MAR02638		L-carnitine[c] + palmitoleoyl-carnitine[m] <=> L-carnitine[m] + palmitoleoyl-carnitine[c]	ENSG00000149742 or ENSG00000175003 or ENSG00000178537 or ENSG00000197119 or ENSG00000197208	Carnitine shuttle (mitochondrial)	-500.538	-665.776	-625.577
MAR02640	palmitoyl-CoA:L-carnitine O-palmitoyltransferase	CoA[m] + palmitoleoyl-carnitine[m] <=> L-carnitine[m] + palmitoleoyl-CoA[m]	ENSG00000095321 or ENSG00000157184	Carnitine shuttle (mitochondrial)	-499.462	-334.224	-374.423
MAR02644		heptadecanoylcarnitine[m] + L-carnitine[c] <=> heptadecanoylcarnitine[c] + L-carnitine[m]	ENSG00000149742 or ENSG00000175003 or ENSG00000178537 or ENSG00000197119 or ENSG00000197208	Carnitine shuttle (mitochondrial)	-1000	-1000	-1000
MAR02654		CoA[c] + stearoylcarnitine[c] <=> L-carnitine[c] + stearoyl-CoA[c]	ENSG00000110090 or ENSG00000169169 or ENSG00000205560	Carnitine shuttle (cytosolic)	0.00528852	0.0139538	0.00528852
MAR02655		L-carnitine[c] + stearoylcarnitine[m] <=> L-carnitine[m] + stearoylcarnitine[c]	ENSG00000149742 or ENSG00000175003 or ENSG00000178537 or ENSG00000197119 or ENSG00000197208	Carnitine shuttle (mitochondrial)	-1000	-1000	-1000
MAR02657		(13Z)-octadecenoyl-CoA[c] + L-carnitine[c] <=> CoA[c] + octadecenoylcarnitine(5)[c]	ENSG00000110090 or ENSG00000169169 or ENSG00000205560	Carnitine shuttle (cytosolic)	NA	4.15938	0.567951
MAR02658		L-carnitine[c] + octadecenoylcarnitine(5)[m] <=> L-carnitine[m] + octadecenoylcarnitine(5)[c]	ENSG00000149742 or ENSG00000175003 or ENSG00000178537 or ENSG00000197119 or ENSG00000197208	Carnitine shuttle (mitochondrial)	NA	-1000	-0.567951
MAR02663		CoA[c] + L-oleoylcarnitine[c] <=> L-carnitine[c] + oleoyl-CoA[c]	ENSG00000110090 or ENSG00000169169 or ENSG00000205560	Carnitine shuttle (cytosolic)	-1000	NA	-999.432
MAR02664		L-carnitine[c] + L-oleoylcarnitine[m] <=> L-carnitine[m] + L-oleoylcarnitine[c]	ENSG00000149742 or ENSG00000175003 or ENSG00000178537 or ENSG00000197119 or ENSG00000197208	Carnitine shuttle (mitochondrial)	-1000	NA	-999.432
MAR02665		CoA[m] + L-oleoylcarnitine[m] <=> L-carnitine[m] + oleoyl-CoA[m]	ENSG00000095321 or ENSG00000157184	Carnitine shuttle (mitochondrial)	1000	NA	999.432
MAR02666		(9E)-octadecenoyl-CoA[c] + L-carnitine[c] <=> (9E)-octadecenoylcarnitine[c] + CoA[c]	ENSG00000110090 or ENSG00000169169 or ENSG00000205560	Carnitine shuttle (cytosolic)	999.999	999.989	999.999
MAR02667		(9E)-octadecenoylcarnitine[c] + L-carnitine[m] <=> (9E)-octadecenoylcarnitine[m] + L-carnitine[c]	ENSG00000149742 or ENSG00000175003 or ENSG00000178537 or ENSG00000197119 or ENSG00000197208	Carnitine shuttle (mitochondrial)	-1000	-1000	-1000
MAR02673		(6Z,9Z)-octadecadienoylcarnitine[c] + L-carnitine[m] <=> (6Z,9Z)-octadecadienoylcarnitine[m] + L-carnitine[c]	ENSG00000149742 or ENSG00000175003 or ENSG00000178537 or ENSG00000197119 or ENSG00000197208	Carnitine shuttle (mitochondrial)	-1000	-1000	-1000
MAR02679		eicosanoylcarnitine[m] + L-carnitine[c] <=> eicosanoylcarnitine[c] + L-carnitine[m]	ENSG00000149742 or ENSG00000175003 or ENSG00000178537 or ENSG00000197119 or ENSG00000197208	Carnitine shuttle (mitochondrial)	-1000	-1000	-1000
MAR02711		CoA[c] + octadecatrienoylcarnitine[c] <=> L-carnitine[c] + linolenoyl-CoA[c]	ENSG00000110090 or ENSG00000169169 or ENSG00000205560	Carnitine shuttle (cytosolic)	-1000	224.72	-1000
MAR02712		L-carnitine[c] + octadecatrienoylcarnitine[m] <=> L-carnitine[m] + octadecatrienoylcarnitine[c]	ENSG00000149742 or ENSG00000175003 or ENSG00000178537 or ENSG00000197119 or ENSG00000197208	Carnitine shuttle (mitochondrial)	-1000	224.72	-1000
MAR02713		CoA[m] + octadecatrienoylcarnitine[m] <=> L-carnitine[m] + linolenoyl-CoA[m]	ENSG00000095321 or ENSG00000157184	Carnitine shuttle (mitochondrial)	1000	-224.72	1000
MAR02714		(6Z,9Z,12Z,15Z)-octadecatetraenoyl-CoA[c] + L-carnitine[c] <=> (6Z,9Z,12Z,15Z)-octadecatetraenoylcarnitine[c] + CoA[c]	ENSG00000110090 or ENSG00000169169 or ENSG00000205560	Carnitine shuttle (cytosolic)	0.00528852	0.0139538	0.00528852
MAR02715		(6Z,9Z,12Z,15Z)-octadecatetraenoylcarnitine[c] + L-carnitine[m] <=> (6Z,9Z,12Z,15Z)-octadecatetraenoylcarnitine[m] + L-carnitine[c]	ENSG00000149742 or ENSG00000175003 or ENSG00000178537 or ENSG00000197119 or ENSG00000197208	Carnitine shuttle (mitochondrial)	-1000	-1000	-1000
MAR02718		(8Z,11Z,14Z,17Z)-eicosatetraenoylcarnitine[c] + L-carnitine[m] <=> (8Z,11Z,14Z,17Z)-eicosatetraenoylcarnitine[m] + L-carnitine[c]	ENSG00000149742 or ENSG00000175003 or ENSG00000178537 or ENSG00000197119 or ENSG00000197208	Carnitine shuttle (mitochondrial)	-1000	-1000	-1000
MAR02722		(5Z,8Z,11Z,14Z,17Z)-eicosapentaenoylcarnitine[c] + L-carnitine[m] <=> (5Z,8Z,11Z,14Z,17Z)-eicosapentaenoylcarnitine[m] + L-carnitine[c]	ENSG00000149742 or ENSG00000175003 or ENSG00000178537 or ENSG00000197119 or ENSG00000197208	Carnitine shuttle (mitochondrial)	-1000	-1000	-1000
MAR02727		(7Z,10Z,13Z,16Z,19Z)-docosapentaenoylcarnitine[c] + L-carnitine[m] <=> (7Z,10Z,13Z,16Z,19Z)-docosapentaenoylcarnitine[m] + L-carnitine[c]	ENSG00000149742 or ENSG00000175003 or ENSG00000178537 or ENSG00000197119 or ENSG00000197208	Carnitine shuttle (mitochondrial)	-1000	-1000	-1000
MAR02730		(4Z,7Z,10Z,13Z,16Z,19Z)-docosahexaenoyl-CoA[c] + L-carnitine[c] <=> CoA[c] + docosahexaenoylcarnitine[c]	ENSG00000110090 or ENSG00000169169 or ENSG00000205560	Carnitine shuttle (cytosolic)	-0.0198045	-0.0478416	-0.0198045
MAR02744		L-carnitine[c] + linoleic-carnitine[m] <=> L-carnitine[m] + linoleic-carnitine[c]	ENSG00000149742 or ENSG00000175003 or ENSG00000178537 or ENSG00000197119 or ENSG00000197208	Carnitine shuttle (mitochondrial)	-1000	-1000	-1000
MAR02748		gamma-linolenoylcarnitine[m] + L-carnitine[c] <=> gamma-linolenoylcarnitine[c] + L-carnitine[m]	ENSG00000149742 or ENSG00000175003 or ENSG00000178537 or ENSG00000197119 or ENSG00000197208	Carnitine shuttle (mitochondrial)	1000	1000	1000
MAR02753		eicosatrienoylcarnitine[m] + L-carnitine[c] <=> eicosatrienoylcarnitine[c] + L-carnitine[m]	ENSG00000149742 or ENSG00000175003 or ENSG00000178537 or ENSG00000197119 or ENSG00000197208	Carnitine shuttle (mitochondrial)	1000	-1000	-1000
MAR02757		arachidonyl-carnitine[m] + L-carnitine[c] <=> arachidonyl-carnitine[c] + L-carnitine[m]	ENSG00000149742 or ENSG00000175003 or ENSG00000178537 or ENSG00000197119 or ENSG00000197208	Carnitine shuttle (mitochondrial)	-1000	-1000	-1000
MAR02759		(7Z,10Z,13Z,16Z)-docosatetraenoyl-CoA[c] + L-carnitine[c] <=> CoA[c] + ocosatetraenoylcarnitine[c]	ENSG00000110090 or ENSG00000169169 or ENSG00000205560	Carnitine shuttle (cytosolic)	0.0198045	0.0478416	0.0198045
MAR02760		L-carnitine[c] + ocosatetraenoylcarnitine[m] <=> L-carnitine[m] + ocosatetraenoylcarnitine[c]	ENSG00000149742 or ENSG00000175003 or ENSG00000178537 or ENSG00000197119 or ENSG00000197208	Carnitine shuttle (mitochondrial)	-1000	-1000	-1000
MAR02764		(4Z,7Z,10Z,13Z,16Z)-docosapentaenoylcarnitine[c] + L-carnitine[m] <=> (4Z,7Z,10Z,13Z,16Z)-docosapentaenoylcarnitine[m] + L-carnitine[c]	ENSG00000149742 or ENSG00000175003 or ENSG00000178537 or ENSG00000197119 or ENSG00000197208	Carnitine shuttle (mitochondrial)	-1000	-1000	-1000
MAR02817		L-carnitine[c] + stearoylcarnitine[r] <=> L-carnitine[r] + stearoylcarnitine[c]	ENSG00000197375	Other	0.00528852	0.0139538	0.00528852
MAR02819		CoA[r] + stearoylcarnitine[r] <=> L-carnitine[r] + stearoyl-CoA[r]	ENSG00000095321	Other	-0.00528852	-0.0139538	-0.00528852
MAR02861		(6Z,9Z,12Z,15Z)-octadecatetraenoylcarnitine[c] + L-carnitine[r] <=> (6Z,9Z,12Z,15Z)-octadecatetraenoylcarnitine[r] + L-carnitine[c]	ENSG00000197375	Other	0.00528852	0.0139538	0.00528852
MAR02862		(6Z,9Z,12Z,15Z)-octadecatetraenoyl-CoA[r] + L-carnitine[r] <=> (6Z,9Z,12Z,15Z)-octadecatetraenoylcarnitine[r] + CoA[r]	ENSG00000095321	Other	-0.00528852	-0.0139538	-0.00528852
MAR02869		docosahexaenoylcarnitine[r] + L-carnitine[c] <=> docosahexaenoylcarnitine[c] + L-carnitine[r]	ENSG00000197375	Other	0.0198045	0.0478416	0.0198045
MAR02870		(4Z,7Z,10Z,13Z,16Z,19Z)-docosahexaenoyl-CoA[r] + L-carnitine[r] <=> CoA[r] + docosahexaenoylcarnitine[r]	ENSG00000095321	Other	0.0198045	0.0478416	0.0198045
MAR02885		5beta-cholestane-3alpha,7alpha,26-triol[m] + NAD+[m] <=> 3alpha,7alpha-dihydroxy-5beta-cholestan-26-al[m] + H+[m] + NADH[m]	ENSG00000135929	Other	-1000	-1000	-1000
MAR02896		L-carnitine[c] + ocosatetraenoylcarnitine[r] <=> L-carnitine[r] + ocosatetraenoylcarnitine[c]	ENSG00000197375	Other	-0.0198045	-0.0478416	-0.0198045
MAR02897		(7Z,10Z,13Z,16Z)-docosatetraenoyl-CoA[r] + L-carnitine[r] <=> CoA[r] + ocosatetraenoylcarnitine[r]	ENSG00000095321	Other	-0.0198045	-0.0478416	-0.0198045
MAR02958	2',3'-Cyclic-Nucleotide 3'-Phosphodiesterase	H2O[e] + 2,3-cyclic-UMP[e] <=> H+[e] + 3-UMP[e]	ENSG00000173786	Miscellaneous	-1000	1000	1000
MAR02960		11-cis-retinal[c] + H+[c] + NADPH[c] + O2[c] => 4-OH-9-cis-retinal[c] + H2O[c] + NADP+[c]		Other	0.00179946	0.00199195	0.00179946
MAR02982		(6Z,9Z,12Z,15Z)-octadecatetraenoyl-CoA[r] + AMP[r] + PPi[r] <=> ATP[r] + CoA[r] + stearidonic acid[r]	ENSG00000068366 or ENSG00000103740 or ENSG00000123983 or ENSG00000130377 or ENSG00000140284 or ENSG00000151726 or ENSG00000164398 or ENSG00000197142 or ENSG00000239642	Other	0.00528852	0.0139538	0.00528852
MAR02993		9-cis-retinal[c] + H+[c] + NADPH[c] + O2[c] => 4-OH-retinal[c] + H2O[c] + NADP+[c]		Other	0.00179946	0.00199195	0.00179946
MAR03026		L-carnitine[c] <=> L-carnitine[x]	ENSG00000197375	Transport reactions	1000	1000	1000
MAR03029		L-carnitine[c] + O-acetylcarnitine[x] <=> L-carnitine[x] + O-acetylcarnitine[c]	ENSG00000095321	Other	-1000	NA	-1000
MAR03032	Octanoyl-CoA:L-carnitine O-octanoyltransferase	CoA[c] + L-octanoylcarnitine[c] <=> L-carnitine[c] + octanoyl-CoA[c]	ENSG00000110090 or ENSG00000169169 or ENSG00000205560	Carnitine shuttle (cytosolic)	0.00287606	415.179	291.369
MAR03119		H2O[c] + melatonin[c] <=> 6-hydroxymelatonin[c] + 2 H+[c]		Other	967.351	-1000	-1000
MAR03122	(S)-3-Hydroxyhexadecanoyl-CoA hydro-lyase	(2E)-hexadecenoyl-CoA[m] + H2O[m] => (S)-3-hydroxyhexadecanoyl-CoA[m]	ENSG00000084754 and ENSG00000113790 and ENSG00000127884	Other	0.0575079	165.579	125.096
MAR03123	(S)-3-Hydroxyhexadecanoyl-CoA:NAD+ oxidoreductase	(S)-3-hydroxyhexadecanoyl-CoA[m] + NAD+[m] => 3-oxopalmitoyl-CoA[m] + H+[m] + NADH[m]	ENSG00000072506 and ENSG00000084754 and ENSG00000138796	Other	0.0575079	165.579	125.096
MAR03125	myristoyl-CoA:acetylCoA C-myristoyltransferase	3-oxopalmitoyl-CoA[m] + CoA[m] => acetyl-CoA[m] + myristoyl-CoA[m]	ENSG00000084754 and ENSG00000138029 and ENSG00000167315	Other	0.0575079	165.579	125.096
MAR03127	Peptidyl-Dipeptidase A	H2O[e] + N-acetyl-seryl-aspartyl-lysyl-proline[e] <=> N-acetyl-seryl-aspartate[e] + lysyl-proline[e]	ENSG00000130234 or ENSG00000159640	Miscellaneous	1000	-1000	-1000
MAR03137	(S)-3-hydroxydodecanoyl-CoA:NAD+ oxidoreductase	(S)-3-hydroxydodecanoyl-CoA[m] + NAD+[m] => 3-oxododecanoyl-CoA[m] + H+[m] + NADH[m]	ENSG00000072506 and ENSG00000084754 and ENSG00000138796	Other	NA	165.179	125.041
MAR03139	Decanoyl-CoA:acetyl-CoA C-acyltransferase	3-oxododecanoyl-CoA[m] + CoA[m] => acetyl-CoA[m] + decanoyl-CoA[m]	ENSG00000084754 and ENSG00000138029 and ENSG00000167315	Other	NA	165.179	125.041
MAR03209		5beta-cholestane-3alpha,7alpha,12alpha,26-tetrol[m] + NAD+[m] <=> 3alpha,7alpha,12alpha-trihydroxy-5beta-cholestan-27-al[m] + H+[m] + NADH[m]	ENSG00000135929	Other	NA	-507.454	-507.459
MAR03214		3alpha,7alpha,12alpha-trihydroxy-5beta-cholestan-27-al[m] + H2O[m] + NADP+[m] <=> 3alpha,7alpha,12alpha-trihydroxy-5beta-cholestanate[m] + 2 H+[m] + NADPH[m]	ENSG00000135929	Other	NA	-507.454	-507.459
MAR03258		(7Z)-tetradecenoyl-CoA[m] + FAD[m] => FADH2[m] + trans,cis-myristo-2,7-dienoyl-CoA[m]	ENSG00000072778 or ENSG00000115361 or ENSG00000117054 or ENSG00000177646	Other	NA	NA	125.043
MAR03260		H2O[m] + trans,cis-myristo-2,7-dienoyl-CoA[m] => cis-(3S)-hydroxytetradec-7-enoyl-CoA[m]	ENSG00000084754 and ENSG00000113790 and ENSG00000127884	Other	NA	NA	125.043
MAR03262		cis-(3S)-hydroxytetradec-7-enoyl-CoA[m] + NAD+[m] => 3-oxomyrist-7-enoyl-CoA[m] + H+[m] + NADH[m]	ENSG00000072506 and ENSG00000084754 and ENSG00000138796	Other	NA	NA	125.043
MAR03264		3-oxomyrist-7-enoyl-CoA[m] + CoA[m] => (5Z)-dodecenoyl-CoA[m] + acetyl-CoA[m]	ENSG00000084754 and ENSG00000138029 and ENSG00000167315	Other	NA	NA	125.043
MAR03272	3-cis-Dodecenoyl-CoA delta3-cis-delta2-trans-isomerase	(2E)-dodecenoyl-CoA[m] <=> (5Z)-dodecenoyl-CoA[m]	ENSG00000104823 or ENSG00000167969 or ENSG00000198721	Other	NA	NA	-125.043
MAR03273	Long-Chain-Fatty-Acid- Coenzyme A Ligase	ATP[m] + CoA[m] + palmitolate[m] => AMP[m] + palmitoleoyl-CoA[m] + PPi[m]	ENSG00000068366 or ENSG00000123983 or ENSG00000151726 or ENSG00000164398 or ENSG00000197142	Fatty acid oxidation	499.462	334.224	374.423
MAR03438		(4Z,7Z,10Z,13Z,16Z,19Z)-docosahexaenoyl-CoA[r] + 3 H+[r] + NADPH[r] <=> (7Z,10Z,13Z,16Z)-docosatetraenoyl-CoA[r] + NADP+[r]	ENSG00000066322	Fatty acid oxidation	-0.0198045	-0.0478416	-0.0198045
MAR03769	3-methylbutanoyl-CoA:electron-transfer flavoprotein 2,3-oxidoreductase	3-methylcrotonyl-CoA[m] + ubiquinol[m] <=> isovaleryl-CoA[m] + ubiquinone[m]	ENSG00000128928	Other	-1000	-1000	1000
MAR03770	3-methylbutanoyl-CoA:electron-transfer flavoprotein 2,3-oxidoreductase	3-methylcrotonyl-CoA[m] + FADH2[m] <=> FAD[m] + isovaleryl-CoA[m]	ENSG00000196177	Other	1000	1000	-1000
MAR03783	(S)-2-methylbutanoyl-CoA:acceptor 2,3-oxidoreductase	2-methylbutyryl-CoA[m] + ubiquinone[m] <=> tiglyl-CoA[m] + ubiquinol[m]	ENSG00000122971 or ENSG00000196177	Other	-1000	-1000	0.00360937
MAR03784		2-methylbutyryl-CoA[m] + FAD[m] <=> FADH2[m] + tiglyl-CoA[m]	ENSG00000196177	Other	1000	1000	-0.00360937
MAR03796	Propionyladenylate:CoA propionyltransferase	AMP[m] + H+[m] + propanoyl-CoA[m] <=> CoA[m] + propinol adenylate[m]	ENSG00000111058 or ENSG00000131069 or ENSG00000154930	Other	1000	-1000	1000
MAR03797	Propanoate:CoA ligase (AMP-forming)	AMP[m] + PPi[m] + propanoyl-CoA[m] <=> ATP[m] + CoA[m] + propanoate[m]	ENSG00000111058 or ENSG00000131069 or ENSG00000154930	Other	-1000	1000	-1000
MAR03802	L-glutamate:NAD+ oxidoreductase (deaminating)	AKG[m] + 2 H+[m] + NADH[m] + NH3[m] <=> glutamate[m] + H2O[m] + NAD+[m]	ENSG00000148672 or ENSG00000182890	Other	1000	-711	-902.634
MAR03804	L-glutamate:NADP+ oxidoreductase (deaminating)	AKG[m] + 2 H+[m] + NADPH[m] + NH3[m] <=> glutamate[m] + H2O[m] + NADP+[m]	ENSG00000148672 or ENSG00000182890	Other	-1000	1000	1000
MAR03806	L-glutamate gamma-semialdehyde:NAD+ oxidoreductase	glutamate[m] + 2 H+[m] + NADH[m] <=> H2O[m] + L-glutamate 5-semialdehyde[m] + NAD+[m]	ENSG00000159423	Other	-139.883	1000	1000
MAR03807	L-Ornithine:2-oxo-acid aminotransferase	AKG[m] + ornithine[m] <=> glutamate[m] + L-glutamate 5-semialdehyde[m]	ENSG00000065154	Other	834.625	-26.444	-97.3658
MAR03818		L-glutamate 5-semialdehyde[c] <=> L-glutamate 5-semialdehyde[m]		Transport reactions	-694.742	-973.556	-902.634
MAR03819		1-pyrroline-5-carboxylate[c] + H+[c] + H2O[c] <=> L-glutamate 5-semialdehyde[c]	ENSG00000159423	Other	-694.742	-973.556	-902.634
MAR03827	L-Aspartate:2-oxoglutarate aminotransferase	AKG[m] + aspartate[m] <=> glutamate[m] + OAA[m]	ENSG00000125166	Other	NA	NA	-97.3604
MAR03829	L-Aspartate:2-oxoglutarate aminotransferase	AKG[c] + aspartate[c] <=> glutamate[c] + OAA[c]	ENSG00000120053 or ENSG00000169154	Other	-986.878	-69.1279	165.026
MAR03835	L-Proline:NAD+ 5-oxidoreductase	1-pyrroline-5-carboxylate[c] + 2 H+[c] + NADH[c] => NAD+[c] + proline[c]	ENSG00000104524 or ENSG00000143811 or ENSG00000183010 or ENSG00000243709	Other	NA	973.556	902.634
MAR03839	3-Phospho-D-glycerate:NAD+ 2-oxidoreductase	3-phospho-D-glycerate[c] + NAD+[c] <=> 3-phosphonooxypyruvate[c] + H+[c] + NADH[c]	ENSG00000092621 or ENSG00000134882	Other	0.105382	0.116656	0.105382
MAR03841	3-Phosphoserine:2-oxoglutarate aminotransferase	3-phosphonooxypyruvate[c] + glutamate[c] <=> 3-phosphoserine[c] + AKG[c]	ENSG00000135069	Other	0.105382	0.116656	0.105382
MAR03845	5,10-Methylenetetrahydrofolate:glycine hydroxymethyltransferase	serine[c] + THF[c] <=> 5,10-methylene-THF[c] + glycine[c] + H2O[c]	ENSG00000176974	Other	-999.305	-961.012	-999.305
MAR03846	Long-Chain-Fatty-Acid- Coenzyme A Ligase	10,11-dihydro-12-epi-LTB4[m] + ATP[m] + CoA[m] <=> 10,11-dihydro-LTB4-CoA[m] + AMP[m] + PPi[m]	ENSG00000068366 or ENSG00000123983 or ENSG00000151726 or ENSG00000164398 or ENSG00000197142	Other	-1000	-1000	-1000
MAR03863		3-sulfinoalanine[c] + aspartate[m] <=> 3-sulfinoalanine[m] + aspartate[c]	ENSG00000004864 or ENSG00000115840	Transport reactions	NA	NA	97.3604
MAR03864		3-sulfinoalanine[m] + glutamate[c] + H+[i] => 3-sulfinoalanine[c] + glutamate[m] + H+[m]	ENSG00000004864 or ENSG00000115840	Transport reactions	NA	NA	97.3604
MAR03871	ATP:dephospho-CoA 3'-phosphotransferase	ATP[c] + dephospho-CoA[c] => ADP[c] + CoA[c] + H+[c]	ENSG00000068120	Other	0.99481	1.10123	0.99481
MAR03874	Long-Chain-Fatty-Acid- Coenzyme A Ligase	10,11-dihydro-12-epi-LTB4[x] + ATP[x] + CoA[x] <=> 10,11-dihydro-LTB4-CoA[x] + AMP[x] + PPi[x]	ENSG00000068366 or ENSG00000123983 or ENSG00000140284 or ENSG00000151726 or ENSG00000164398 or ENSG00000197142	Other	-1000	-1000	-1000
MAR03915		SAM[c] + THF[c] => 5-methyl-THF[c] + SAH[c]	ENSG00000150540	Other	967.348	NA	467.351
MAR03916		5-methyl-THF[c] <=> 5-methyl-THF[e]	ENSG00000110195 or ENSG00000110203	Transport reactions	967.348	-0.0119864	-1000
MAR03925	5,6,7,8-tetrahydrobiopterin:NAD+ oxidoreductase	dihydrobiopterin[c] + H+[c] + NADH[c] <=> NAD+[c] + tetrahydrobiopterin[c]	ENSG00000151552	Other	1000	1000	1000
MAR03931	NADPH:oxidized-thioredoxin oxidoreductase	H+[c] + NADPH[c] + oxidized thioredoxin[c] => NADP+[c] + thioredoxin[c]	ENSG00000184470 or ENSG00000197763 or ENSG00000198431	Pyrimidine metabolism	1000	1000	1000
MAR03933	S-(hydroxymethyl)glutathione dehydrogenase	formylglutathione[c] + H+[c] + NADH[c] <=> hydroxymethylglutathione[c] + NAD+[c]	ENSG00000197894	Other	1000	1000	1000
MAR03935	S-(hydroxymethyl)glutathione formaldehyde-lyase (glutathione-forming)	formaldehyde[c] + GSH[c] <=> hydroxymethylglutathione[c]	ENSG00000117305	Other	-1000	-1000	-1000
MAR03944	UTP:alpha-D-glucose-1-phosphate uridylyltransferase	glucose-1-phosphate[c] + H+[c] + UTP[c] => PPi[c] + UDP-glucose[c]	ENSG00000169764	Other	35.8307	174.911	35.8307
MAR03955	carbonate hydro-lyase (carbon-dioxide-forming)	CO2[c] + H2O[c] => H+[c] + HCO3-[c]	ENSG00000074410 or ENSG00000104267 or ENSG00000107159 or ENSG00000118298 or ENSG00000131686 or ENSG00000133742 or ENSG00000159593 or ENSG00000164879 or ENSG00000167434 or ENSG00000168748 or ENSG00000169239 or ENSG00000174990 or ENSG00000178538 or ENSG00000185015	Miscellaneous	998.554	847.389	997.698
MAR03959		O2-[c] <=> O2-[e]		Transport reactions	-1000	-1000	-1000
MAR03960	superoxide:superoxide oxidoreductase	2 H+[c] + 2 O2-[c] => H2O2[c] + O2[c]	ENSG00000109610 or ENSG00000112096 or ENSG00000142168	Other	505	500	500
MAR03967		CDP[c] + GDP[c] <=> CMP[c] + GTP[c]	ENSG00000162368	Nucleotide metabolism	-5.48833	-1000	447.792
MAR03968	ATP:dUMP phosphotransferase	ADP[c] + dUDP[c] <=> ATP[c] + dUMP[c]	ENSG00000168393	Nucleotide metabolism	0.694726	0.773039	0.694726
MAR03982	hydrogen-peroxide:hydrogen-peroxide oxidoreductase	2 H2O2[m] => 2 H2O[m] + O2[m]	ENSG00000121691	Other	0.0126276	2.51398	2.51263
MAR04002	ATP:AMP phosphotransferase	2 ADP[c] <=> AMP[c] + ATP[c]	ENSG00000004455 or ENSG00000085231 or ENSG00000106992 or ENSG00000140057 or ENSG00000147853 or ENSG00000154027 or ENSG00000155085 or ENSG00000162433 or ENSG00000165695 or ENSG00000273841	Purine metabolism	1000	1000	1000
MAR04004	ATP:AMP phosphotransferase	2 ADP[m] <=> AMP[m] + ATP[m]	ENSG00000004455 or ENSG00000085231 or ENSG00000106992 or ENSG00000140057 or ENSG00000147853 or ENSG00000154027 or ENSG00000155085 or ENSG00000162433 or ENSG00000165695 or ENSG00000273841	Purine metabolism	500.499	665.732	625.537
MAR04006	ATP:UDP phosphotransferase	ADP[c] + UTP[c] <=> ATP[c] + UDP[c]	ENSG00000011052 or ENSG00000103024 or ENSG00000103202 or ENSG00000112981 or ENSG00000143156 or ENSG00000172113 or ENSG00000239672 or ENSG00000243678	Pyrimidine metabolism	-333.223	-1000	-834.037
MAR04008	ATP:UMP phosphotransferase	ADP[c] + UDP[c] <=> ATP[c] + UMP[c]	ENSG00000162368	Pyrimidine metabolism	1000	1000	1000
MAR04016	ATP:GDP phosphotransferase	ADP[c] + GTP[c] <=> ATP[c] + GDP[c]	ENSG00000011052 or ENSG00000103024 or ENSG00000103202 or ENSG00000112981 or ENSG00000143156 or ENSG00000172113 or ENSG00000239672 or ENSG00000243678	Purine metabolism	-1000	-1000	-1000
MAR04018	ATP:GDP phosphotransferase	ADP[m] + GTP[m] <=> ATP[m] + GDP[m]	ENSG00000011052 or ENSG00000103024 or ENSG00000103202 or ENSG00000112981 or ENSG00000143156 or ENSG00000172113 or ENSG00000239672 or ENSG00000243678	Purine metabolism	NA	-330.36	1000
MAR04020	ATP:GMP phosphotransferase	ADP[c] + GDP[c] <=> ATP[c] + GMP[c]	ENSG00000143774	Purine metabolism	-3.97017	-337.002	-3.97017
MAR04024	ATP:CMP phosphotransferase	ADP[c] + CDP[c] <=> ATP[c] + CMP[c]	ENSG00000162368	Nucleotide metabolism	-1000	1000	-1000
MAR04026	ATP:CMP phosphotransferase	ADP[m] + CDP[m] <=> ATP[m] + CMP[m]	ENSG00000134326	Nucleotide metabolism	-0.975814	-1.0802	-0.975814
MAR04028	ATP:CDP phosphotransferase	ADP[c] + CTP[c] <=> ATP[c] + CDP[c]	ENSG00000011052 or ENSG00000103024 or ENSG00000103202 or ENSG00000112981 or ENSG00000143156 or ENSG00000172113 or ENSG00000239672 or ENSG00000243678	Pyrimidine metabolism	994.255	1000	-1.63167
MAR04030	ATP:CDP phosphotransferase	ADP[m] + CTP[m] <=> ATP[m] + CDP[m]	ENSG00000011052 or ENSG00000103024 or ENSG00000103202 or ENSG00000112981 or ENSG00000143156 or ENSG00000172113 or ENSG00000239672 or ENSG00000243678	Pyrimidine metabolism	-0.975814	-1.0802	-0.975814
MAR04034	HCO3-:L-glutamine amido-ligase (ADP-forming, carbamate-phosphorylating)	2 ATP[c] + glutamine[c] + H2O[c] + HCO3-[c] => 2 ADP[c] + carbamoyl-phosphate[c] + glutamate[c] + 2 H+[c] + Pi[c]	ENSG00000084774	Pyrimidine metabolism	0.181258	0.200648	0.181258
MAR04044	ATP:dADP phosphotransferase	ADP[c] + dATP[c] <=> ATP[c] + dADP[c]	ENSG00000011052 or ENSG00000103024 or ENSG00000103202 or ENSG00000112981 or ENSG00000143156 or ENSG00000172113 or ENSG00000239672 or ENSG00000243678	Purine metabolism	-1000	-1000	1000
MAR04050	carbamoyl-phosphate:L-aspartate carbamoyltransferase	H+[c] + N-carbamoyl-L-aspartate[c] + Pi[c] <=> aspartate[c] + carbamoyl-phosphate[c]	ENSG00000084774	Pyrimidine metabolism	-0.181258	-0.200648	-0.181258
MAR04059	UDP phosphohydrolase	H2O[r] + UDP[r] => H+[r] + Pi[r] + UMP[r]	ENSG00000054179 or ENSG00000138185 or ENSG00000168032 or ENSG00000171302 or ENSG00000187097 or ENSG00000188833 or ENSG00000197217 or ENSG00000197586	Pyrimidine metabolism	0.00179946	0.00199195	0.00179946
MAR04065	ATP:pyridoxal 5'-phosphotransferase	ATP[c] + pyridoxal[c] => ADP[c] + H+[c] + pyridoxal-phosphate[c]	ENSG00000160209	Other	0.00360937	0.00399548	0.00360937
MAR04071	pyridoxine:oxygen oxidoreductase (deaminating)	H2O2[c] + pyridoxal[c] <=> O2[c] + pyridoxine[c]	ENSG00000108439	Other	-0.00360937	-0.00399548	-0.00360937
MAR04080	AMP aminohydrolase	AMP[c] + H2O[c] => IMP[c] + NH3[c]	ENSG00000116337 or ENSG00000116748 or ENSG00000133805	Purine metabolism	1000	NA	3.97438
MAR04085	AMP:diphosphate phospho-D-ribosyltransferase	AMP[c] + PPi[c] <=> adenine[c] + PRPP[c]	ENSG00000198931	Purine metabolism	-251.718	357.927	246.963
MAR04086	AMP:diphosphate phospho-D-ribosyltransferase	AMP[e] + PPi[e] <=> adenine[e] + PRPP[e]	ENSG00000198931	Purine metabolism	-1000	-1000	-1000
MAR04100	Exchange of L-3-Cyanoalanine	L-3-cyanoalanine[e] <=>		Exchange/demand reactions	NA	NA	1000
MAR04111	oxalosuccinate carboxy-lyase (2-oxoglutarate-forming)	H+[c] + oxalosuccinate[c] => AKG[c] + CO2[c]	ENSG00000138413 or ENSG00000182054	Tricarboxylic acid cycle and glyoxylate/dicarboxylate metabolism	NA	NA	566.898
MAR04112	oxalosuccinate carboxy-lyase (2-oxoglutarate-forming)	H+[m] + oxalosuccinate[m] => AKG[m] + CO2[m]	ENSG00000138413 or ENSG00000182054	Tricarboxylic acid cycle and glyoxylate/dicarboxylate metabolism	NA	NA	250.077
MAR04116	glutathione:hydrogen-peroxide oxidoreductase	2 GSH[c] + H2O2[c] => GSSG[c] + 2 H2O[c]	ENSG00000116157 or ENSG00000117450 or ENSG00000117592 or ENSG00000126432 or ENSG00000164294 or ENSG00000165672 or ENSG00000167468 or ENSG00000167815 or ENSG00000176153 or ENSG00000198704 or ENSG00000211445 or ENSG00000224586 or ENSG00000233276	Other	0.00421529	0.00466622	0.00421529
MAR04122	UDP-glucose:NAD+ 6-oxidoreductase	H2O[c] + 2 NAD+[c] + UDP-glucose[c] => 3 H+[c] + 2 NADH[c] + UDP-glucuronate[c]	ENSG00000109814	Other	0.0325001	0.0319812	0.0325001
MAR04139	(S)-malate:NAD+ oxidoreductase	H+[c] + NADH[c] + OAA[c] <=> malate[c] + NAD+[c]	ENSG00000014641 or ENSG00000138400	Tricarboxylic acid cycle and glyoxylate/dicarboxylate metabolism	-986.878	-69.1279	165.026
MAR04141	(S)-malate:NAD+ oxidoreductase	H+[m] + NADH[m] + OAA[m] <=> malate[m] + NAD+[m]	ENSG00000146701	Tricarboxylic acid cycle and glyoxylate/dicarboxylate metabolism	-12.6589	-931.134	-914.486
MAR04145	acetyl-CoA:oxaloacetate C-acetyltransferase (thioester-hydrolysing)	citrate[m] + CoA[m] + H+[m] <=> acetyl-CoA[m] + H2O[m] + OAA[m]	ENSG00000062485	Tricarboxylic acid cycle and glyoxylate/dicarboxylate metabolism	-12.6589	-600.774	-817.126
MAR04147	Succinate:CoA ligase (GDP-forming)	CoA[m] + GTP[m] + succinate[m] <=> GDP[m] + Pi[m] + succinyl-CoA[m]	(ENSG00000163541 and ENSG00000172340) or (ENSG00000136143 and ENSG00000163541)	Tricarboxylic acid cycle and glyoxylate/dicarboxylate metabolism	-1000	-1000	-1000
MAR04152	Succinate:CoA ligase (ADP-forming)	ADP[m] + Pi[m] + succinyl-CoA[m] <=> ATP[m] + CoA[m] + succinate[m]	(ENSG00000163541 and ENSG00000172340) or (ENSG00000136143 and ENSG00000163541)	Tricarboxylic acid cycle and glyoxylate/dicarboxylate metabolism	-0.00360937	-330.364	-250.08
MAR04158		H+[c] + N-acetylglucosamine-1-phosphate[c] + UTP[c] => PPi[c] + UDP-N-acetylglucosamine[c]	ENSG00000117143 or ENSG00000197355	Other	2.19195	2.42643	2.19195
MAR04171	GTP:pyruvate 2-O-phosphotransferase	GDP[c] + H+[c] + PEP[c] => GTP[c] + pyruvate[c]	ENSG00000067225 or ENSG00000143627	Purine metabolism	NA	758.447	999.743
MAR04172	L-asparagine amidohydrolase	asparagine[c] + H2O[c] => aspartate[c] + H+[c] + NH3[c]	ENSG00000162174 or ENSG00000166183	Other	NA	294.884	97.3658
MAR04182	GTP:cytidine 5'-phosphotransferase	cytidine[c] + GTP[c] => CMP[c] + GDP[c] + H+[c]	ENSG00000116199 or ENSG00000141560 or ENSG00000162408 or ENSG00000167363 or ENSG00000172456	Pyrimidine metabolism	NA	2.41673	2.26116
MAR04201	methanol:hydrogen-peroxide oxidoreductase	H2O2[c] + methanol[c] => formaldehyde[c] + 2 H2O[c]	ENSG00000117592 or ENSG00000121053 or ENSG00000121691 or ENSG00000130508 or ENSG00000147485 or ENSG00000167419	Miscellaneous	1000	NA	500.003
MAR04204	ATP:thiamine diphosphotransferase	ATP[c] + thiamin[c] => AMP[c] + H+[c] + thiamin-PP[c]	ENSG00000196511	Other	0.00360937	0.00399548	0.00360937
MAR04220	L-Kynurenine,NADPH:oxygen oxidoreductase (3-hydroxylating)	3-hydroxy-L-kynurenine[c] + H2O[c] + NADP+[c] <=> H+[c] + kynurenine[c] + NADPH[c] + O2[c]	ENSG00000117009	Other	-1000	999.818	-303.532
MAR04225	3-Hydroxy-L-kynurenine hydrolase	3-hydroxy-L-kynurenine[c] + H2O[c] => 3-hydroxyanthranilate[c] + alanine[c]	ENSG00000115919	Other	0.164396	0.181983	0.164396
MAR04228	3-Hydroxyanthranilate:oxygen 3,4-oxidoreductase (decyclizing)	3-hydroxyanthranilate[c] + O2[c] => 2-amino-3-carboxymuconate semialdehyde[c] + H+[c]	ENSG00000162882	Other	0.164396	0.181983	0.164396
MAR04250		2-amino-3-carboxymuconate semialdehyde[c] => H+[c] + H2O[c] + quinolinate[c]		Other	0.164396	0.181983	0.164396
MAR04251	Nicotinate-nucleotide:pyrophosphate phosphoribosyltransferase (carboxylating)	2 H+[c] + PRPP[c] + quinolinate[c] => CO2[c] + nicotinate ribonucleotide[c] + PPi[c]	ENSG00000103485	Other	0.164396	0.181983	0.164396
MAR04257	ATP:nicotinamide-nucleotide adenylyltransferase	ATP[c] + H+[c] + nicotinate ribonucleotide[c] <=> deamido-NAD[c] + PPi[c]	ENSG00000157064 or ENSG00000163864 or ENSG00000173614	Other	0.164396	0.181983	0.164396
MAR04260	Deamido-NAD+:L-glutamine amido-ligase (AMP-forming)	ATP[c] + deamido-NAD[c] + glutamine[c] + H2O[c] => AMP[c] + glutamate[c] + H+[c] + NAD+[c] + PPi[c]	ENSG00000172890	Other	0.164396	0.181983	0.164396
MAR04262	nicotinamide-D-ribonucleotide:diphosphate phospho-alpha-D-ribosyltransferase	nicotinamide D-ribonucleotide[c] + PPi[c] <=> H+[c] + nicotinamide[c] + PRPP[c]	ENSG00000105835	Other	-246.799	NA	-246.799
MAR04269	ATP:NAD+ 2'-phosphotransferase	ATP[c] + NAD+[c] => ADP[c] + H+[c] + NADP+[c]	ENSG00000008130 or ENSG00000152620	Other	0.0252918	0.0279973	0.0252918
MAR04280	(S)-Lactate:NAD+ oxidoreductase	H+[m] + NADH[m] + pyruvate[m] <=> L-lactate[m] + NAD+[m]	ENSG00000111716 or ENSG00000134333 or ENSG00000151116 or ENSG00000166796 or ENSG00000166800 or ENSG00000171989	Other	998.31	815.182	998.31
MAR04291	ATP:IDP phosphotransferase	ADP[c] + ITP[c] <=> ATP[c] + IDP[c]	ENSG00000011052 or ENSG00000103024 or ENSG00000103202 or ENSG00000112981 or ENSG00000143156 or ENSG00000172113 or ENSG00000239672 or ENSG00000243678	Purine metabolism	-1000	-1000	-1000
MAR04300	L-glutamine:D-fructose-6-phosphate isomerase (deaminating)	fructose-6-phosphate[c] + glutamine[c] => glucosamine-6-phosphate[c] + glutamate[c]	ENSG00000131459 or ENSG00000198380	Other	2.19195	2.42643	2.19195
MAR04306	D-glucose-6-phosphate:NADP+ 1-oxidoreductase	glucono-1,5-lactone-6-phosphate[c] + H+[c] + NADPH[c] <=> glucose-6-phosphate[c] + NADP+[c]	ENSG00000160211	Pentose phosphate pathway	1000	-212.092	1000
MAR04312		D-glucitol[c] <=> D-glucitol[e]	ENSG00000095139 or ENSG00000105669 or ENSG00000122218 or ENSG00000129083 or ENSG00000158623 or ENSG00000181789 or ENSG00000184432	Transport reactions	1000	1000	1000
MAR04316	D-Glucitol:NADP+ 1-oxidoreductase	D-glucitol[c] + NADP+[c] <=> glucose[c] + H+[c] + NADPH[c]	ENSG00000085662 or ENSG00000198074	Other	NA	-1000	-1000
MAR04324	L-glutamate:L-cysteine gamma-ligase (ADP-forming)	ATP[c] + cysteine[c] + glutamate[c] => ADP[c] + gamma-glutamyl-cysteine[c] + H+[c] + Pi[c]	ENSG00000001084 and ENSG00000023909	Other	0.762968	0.844586	0.762968
MAR04326	gamma-L-glutamyl-L-cysteine:glycine ligase (ADP-forming)	ATP[c] + gamma-glutamyl-cysteine[c] + glycine[c] => ADP[c] + GSH[c] + H+[c] + Pi[c]	ENSG00000100983	Other	0.762968	0.844586	0.762968
MAR04329	L-cysteinylglycine dipeptidase	cys-gly[e] + H2O[e] => cysteine[e] + glycine[e]	ENSG00000002549 or ENSG00000141279 or ENSG00000166825	Other	34.5255	NA	34.5255
MAR04332	5,6,7,8-tetrahydrofolate:NAD+ oxidoreductase	dihydrofolate[c] + H+[c] + NADH[c] <=> NAD+[c] + THF[c]	ENSG00000178700 or ENSG00000228716	Other	-999.305	870.832	0.694726
MAR04333	5,6,7,8-tetrahydrofolate:NADP+ oxidoreductase	dihydrofolate[c] + H+[c] + NADPH[c] <=> NADP+[c] + THF[c]	ENSG00000178700 or ENSG00000228716	Other	1000	-1000	-1000
MAR04337	Exchange of 2',3'-Cyclic UMP	2,3-cyclic-UMP[e] <=>		Exchange/demand reactions	1000	-1000	-1000
MAR04339	Exchange of 3'-UMP	3-UMP[e] <=>		Exchange/demand reactions	-1000	1000	1000
MAR04352	D-ribose-5-phosphate aldose-ketose-isomerase	ribose-5-phosphate[c] <=> ribulose-5-phosphate[c]	ENSG00000153574	Pentose phosphate pathway	-161.08	595.963	394.166
MAR04354	D-Ribose 1,5-phosphomutase	ribose-1-phosphate[c] <=> ribose-5-phosphate[c]	ENSG00000079739 or ENSG00000169299	Pentose phosphate pathway	240.39	1000	795.637
MAR04355	sedoheptulose 1,7-bisphosphate D-glyceraldehyde-3-phosphate-lyase	DHAP[c] + erythrose-4-phosphate[c] => sedoheptulose-1,7-bisphosphate[c]	ENSG00000109107 or ENSG00000136872 or ENSG00000149925 or ENSG00000285043	Glycolysis / Gluconeogenesis	199.293	194.399	199.293
MAR04363	2-phospho-D-glycerate hydro-lyase (phosphoenolpyruvate-forming)	2-phospho-D-glycerate[c] <=> H2O[c] + PEP[c]	ENSG00000074800 or ENSG00000108515 or ENSG00000111674	Glycolysis / Gluconeogenesis	999.743	999.715	999.743
MAR04364	Exchange of N-Acetyl-Seryl-Aspartyl-Lysyl-Proline	N-acetyl-seryl-aspartyl-lysyl-proline[e] <=>		Exchange/demand reactions	-1000	1000	1000
MAR04365	D-phosphoglycerate 2,3-phosphomutase	2-phospho-D-glycerate[c] <=> 3-phospho-D-glycerate[c]	ENSG00000164708 or ENSG00000171314 or ENSG00000172331 or ENSG00000226784	Glycolysis / Gluconeogenesis	-999.743	-999.715	-999.743
MAR04366	Exchange of N-Acetyl-Seryl-Aspartate	N-acetyl-seryl-aspartate[e] <=>		Exchange/demand reactions	1000	-1000	-1000
MAR04368	ATP:3-phospho-D-glycerate 1-phosphotransferase	1,3-bisphospho-D-glycerate[c] + ADP[c] <=> 3-phospho-D-glycerate[c] + ATP[c]	ENSG00000096006 or ENSG00000102144 or ENSG00000154305 or ENSG00000170950	Glycolysis / Gluconeogenesis	999.941	999.935	999.941
MAR04369	Exchange of Lysyl-Proline	lysyl-proline[e] <=>		Exchange/demand reactions	1000	-1000	-1000
MAR04371	3-phospho-D-glycerate 1,2-phosphomutase	1,3-bisphospho-D-glycerate[c] => 2,3-bisphospho-D-glycerate[c] + H+[c]	ENSG00000164708 or ENSG00000171314 or ENSG00000172331 or ENSG00000226784	Glycolysis / Gluconeogenesis	0.0590141	0.0653271	0.0590141
MAR04373	D-glyceraldehyde-3-phosphate:NAD+ oxidoreductase (phosphorylating)	1,3-bisphospho-D-glycerate[c] + H+[c] + NADH[c] <=> GAP[c] + NAD+[c] + Pi[c]	ENSG00000105679 or ENSG00000111640	Glycolysis / Gluconeogenesis	-1000	-1000	-1000
MAR04375	D-fructose-1,6-bisphosphate D-glyceraldehyde-3-phosphate-lyase (glycerone-phosphate-forming)	DHAP[c] + GAP[c] <=> fructose-1,6-bisphosphate[c]	ENSG00000109107 or ENSG00000136872 or ENSG00000149925 or ENSG00000285043	Glycolysis / Gluconeogenesis	0.370946	0.410627	0.370946
MAR04381	D-glucose-6-phosphate aldose-ketose-isomerase	fructose-6-phosphate[c] <=> glucose-6-phosphate[c]	ENSG00000105220	Glycolysis / Gluconeogenesis	1000	1000	1000
MAR04388	(S)-Lactate:NAD+ oxidoreductase	H+[c] + NADH[c] + pyruvate[c] <=> L-lactate[c] + NAD+[c]	ENSG00000111716 or ENSG00000134333 or ENSG00000151116 or ENSG00000166796 or ENSG00000166800 or ENSG00000171989	Glycolysis / Gluconeogenesis	-1000	-1000	-1000
MAR04391	D-glyceraldehyde-3-phosphate aldose-ketose-isomerase	DHAP[c] <=> GAP[c]	ENSG00000111669	Glycolysis / Gluconeogenesis	-201.765	-209.18	-201.765
MAR04392	Exchange of Alloxan	alloxan[e] <=>		Exchange/demand reactions	-263.696	-1000	-991.118
MAR04396	alpha-D-glucose 1,6-phosphomutase	glucose-1-phosphate[c] <=> glucose-6-phosphate[c]	ENSG00000079739 or ENSG00000154330 or ENSG00000169299	Glycolysis / Gluconeogenesis	-35.8307	-51.9416	-35.8307
MAR04398	2-deoxy-D-ribose-5-phosphate acetaldehyde-lyase (D-glyceraldehyde-3-phosphate-forming)	2-deoxy-D-ribose-5-phosphate[c] <=> acetaldehyde[c] + GAP[c]	ENSG00000023697	Pentose phosphate pathway	1000	1000	1000
MAR04404	D-Fructose 6-phosphate:D-glyceraldehyde-3-phosphate glycolaldehyde transferase	D-xylulose-5-phosphate[c] + erythrose-4-phosphate[c] <=> fructose-6-phosphate[c] + GAP[c]	ENSG00000007350 or ENSG00000151005 or ENSG00000163931	Pentose phosphate pathway	401.462	404.028	401.462
MAR04408	(S)-malate hydro-lyase (fumarate-forming)	fumarate[c] + H2O[c] <=> malate[c]	ENSG00000091483	Tricarboxylic acid cycle and glyoxylate/dicarboxylate metabolism	379.647	0.639943	-250.198
MAR04409	Exchange of (5Z, 9E, 14Z)- (8Xi, 11R, 12S)-11, 12-Epoxy-8-Hydroxyicosa-5, 9, 14-Trienoate	hepoxilin A3[e] <=>		Exchange/demand reactions	-1000	-1000	1000
MAR04410	(S)-malate hydro-lyase (fumarate-forming)	fumarate[m] + H2O[m] <=> malate[m]	ENSG00000091483	Tricarboxylic acid cycle and glyoxylate/dicarboxylate metabolism	620.231	1000	1000
MAR04411	Phosphate Transport In/Out via Na+ Symporter	1.5 Na+[e] + Pi[e] <=> 1.5 Na+[c] + Pi[c]	ENSG00000144136 or ENSG00000168575	Transport reactions	-1000	-1000	-1000
MAR04418	IMP:diphosphate phospho-D-ribosyltransferase	IMP[c] + PPi[c] <=> hypoxanthine[c] + PRPP[c]	ENSG00000165704	Purine metabolism	1000	662.981	1000
MAR04419	inosine-5'-phosphate:NADP+ oxidoreductase (aminating)	GMP[c] + H+[c] + NADPH[c] => IMP[c] + NADP+[c] + NH3[c]	ENSG00000100938 or ENSG00000137198	Purine metabolism	NA	662.981	996.026
MAR04420	ATP:dADP phosphotransferase	ADP[m] + dATP[m] => ATP[m] + dADP[m]	ENSG00000011052 or ENSG00000103024 or ENSG00000103202 or ENSG00000112981 or ENSG00000143156 or ENSG00000172113 or ENSG00000239672 or ENSG00000243678	Purine metabolism	999.996	NA	999.996
MAR04422	L-ornithine carboxy-lyase (putrescine-forming)	H+[e] + ornithine[e] => CO2[e] + putrescine[e]	ENSG00000115758	Other	NA	NA	1000
MAR04440	5,10-methylenetetrahydrofolate:NAD+ oxidoreductase	5,10-methenyl-THF[m] + NADH[m] <=> 5,10-methylene-THF[m] + NAD+[m]	ENSG00000065911 or ENSG00000163738	Other	-676.964	-1000	-1000
MAR04442	5,10-methylenetetrahydrofolate:NADP+ oxidoreductase	5,10-methenyl-THF[c] + NADPH[c] <=> 5,10-methylene-THF[c] + NADP+[c]	ENSG00000100714	Other	-1000	-1000	-690.106
MAR04444	5,10-methylenetetrahydrofolate:NADP+ oxidoreductase	5,10-methenyl-THF[m] + NADPH[m] <=> 5,10-methylene-THF[m] + NADP+[m]	ENSG00000065911 or ENSG00000100714 or ENSG00000120254	Other	676.964	1000	1000
MAR04452	GMP:diphosphate 5-phospho-alpha-D-ribosyltransferase	GMP[c] + PPi[c] <=> guanine[c] + PRPP[c]	ENSG00000165704	Purine metabolism	-3.97438	-999.988	-1000
MAR04454	citrate hydroxymutase	citrate[c] <=> isocitrate[c]	ENSG00000122729 or ENSG00000136381	Tricarboxylic acid cycle and glyoxylate/dicarboxylate metabolism	1000	1000	566.906
MAR04456	citrate hydroxymutase	citrate[m] <=> isocitrate[m]	ENSG00000100412 or ENSG00000122729	Tricarboxylic acid cycle and glyoxylate/dicarboxylate metabolism	12.5156	600.615	1000
MAR04458	citrate hydro-lyase (cis-aconitate-forming)	cis-aconitate[m] + H2O[m] <=> citrate[m]	ENSG00000100412 or ENSG00000122729	Tricarboxylic acid cycle and glyoxylate/dicarboxylate metabolism	1000	1000	749.923
MAR04460	ATP:propanoate adenylyltransferase	ATP[m] + H+[m] + propanoate[m] <=> PPi[m] + propinol adenylate[m]	ENSG00000111058 or ENSG00000131069 or ENSG00000154930	Other	-1000	1000	-1000
MAR04477	D-Ribulose-5-phosphate 3-epimerase	D-xylulose-5-phosphate[c] <=> ribulose-5-phosphate[c]	ENSG00000197713 or ENSG00000235376	Pentose phosphate pathway	-1000	-1000	-1000
MAR04480	ATP:dAMP phosphotransferase	ADP[c] + dADP[c] <=> ATP[c] + dAMP[c]	ENSG00000004455 or ENSG00000072778 or ENSG00000085231 or ENSG00000087008 or ENSG00000106992 or ENSG00000117054 or ENSG00000140057 or ENSG00000147853 or ENSG00000151498 or ENSG00000154027 or ENSG00000155085 or ENSG00000162433 or ENSG00000165695 or ENSG00000177646	Purine metabolism	554.841	-999.995	-999.996
MAR04483	ATP:thymidine 5'-phosphotransferase	ATP[m] + thymidine[m] => ADP[m] + dTMP[m] + H+[m]	ENSG00000166548	Nucleotide metabolism	0.00360937	NA	0.00360937
MAR04485	thymidine:phosphate deoxy-alpha-D-ribosyltransferase	2-deoxy-D-ribose-1-phosphate[c] + thymine[c] <=> Pi[c] + thymidine[c]	ENSG00000025708 or ENSG00000198805	Pyrimidine metabolism	-999.996	662.799	-999.996
MAR04501	sedoheptulose-7-phosphate:D-glyceraldehyde-3-phosphate glycolaldehyde transferase	D-xylulose-5-phosphate[c] + ribose-5-phosphate[c] <=> GAP[c] + sedoheptulose-7-phosphate[c]	ENSG00000007350 or ENSG00000151005 or ENSG00000163931	Pentose phosphate pathway	401.462	404.028	401.462
MAR04512	ATP:dCMP phosphotransferase	ADP[c] + dCDP[c] <=> ATP[c] + dCMP[c]	ENSG00000162368	Pyrimidine metabolism	1000	1000	1000
MAR04513	ATP:deoxycitidine 5'-phosphotransferase	ATP[c] + deoxycytidine[c] => ADP[c] + dCMP[c] + H+[c]	ENSG00000156136	Pyrimidine metabolism	0.473987	0.524692	0.396021
MAR04521	D-Glucose-6-phosphate phosphohydrolase	glucose-6-phosphate[r] + H2O[r] => glucose[r] + Pi[r]	ENSG00000131482 or ENSG00000141349 or ENSG00000152254	Glycolysis / Gluconeogenesis	NA	0.0657807	0.0243031
MAR04523	5,6,7,8-tetrahydrobiopterin:NADP+ oxidoreductase	dihydrobiopterin[c] + H+[c] + NADPH[c] <=> NADP+[c] + tetrahydrobiopterin[c]	ENSG00000151552	Other	-999.996	-999.996	-999.996
MAR04539		4alpha-hydroxytetrahydrobiopterin[c] <=> H2O[c] + O2-4a-cyclic-tetrahydrobiopterin[c]	ENSG00000132570 or ENSG00000166228	Other	999.996	999.996	999.996
MAR04540		4alpha-hydroxytetrahydrobiopterin[n] <=> H2O[n] + O2-4a-cyclic-tetrahydrobiopterin[n]	ENSG00000132570 or ENSG00000166228	Other	1000	1000	1000
MAR04541		O2-4a-cyclic-tetrahydrobiopterin[c] <=> quinonoid dihydrobiopterin[c]	ENSG00000132570 or ENSG00000166228	Other	999.996	999.996	999.996
MAR04542		O2-4a-cyclic-tetrahydrobiopterin[n] <=> quinonoid dihydrobiopterin[n]	ENSG00000132570 or ENSG00000166228	Other	1000	1000	1000
MAR04543	4a-hydroxytetrahydrobiopterin hydro-lyase	4alpha-hydroxytetrahydrobiopterin[c] <=> H2O[c] + quinonoid dihydrobiopterin[c]	ENSG00000132570 or ENSG00000166228	Other	-1000	-1000	-1000
MAR04544	4a-hydroxytetrahydrobiopterin hydro-lyase	4alpha-hydroxytetrahydrobiopterin[n] <=> H2O[n] + quinonoid dihydrobiopterin[n]	ENSG00000132570 or ENSG00000166228	Other	-1000	-1000	-1000
MAR04548	melatonin,NADPH---hemoprotein reductase:oxygen oxidoreductase	6-hydroxymelatonin[c] + H+[c] <=> hydroxide[c] + melatonin[c]	ENSG00000138061 or ENSG00000140465 or ENSG00000140505	Other	967.351	-522.983	-1000
MAR04562	Production of Myristoylcarnitine	L-carnitine[c] + myristoyl-CoA[c] <=> CoA[c] + tetradecanoylcarnitine[c]	ENSG00000110090 or ENSG00000169169 or ENSG00000205560	Fatty acid oxidation	-1000	834.421	-1000
MAR04565	sedoheptulose-7-phosphate:D-glyceraldehyde-3-phosphate glyceronetransferase	GAP[c] + sedoheptulose-7-phosphate[c] <=> erythrose-4-phosphate[c] + fructose-6-phosphate[c]	ENSG00000177156	Pentose phosphate pathway	600.755	598.427	600.755
MAR04567	ATP:Sedoheptulose 7-phosphate 1-phosphotransferase	ADP[c] + H+[c] + sedoheptulose-1,7-bisphosphate[c] <=> ATP[c] + sedoheptulose-7-phosphate[c]	ENSG00000067057 or ENSG00000141959 or ENSG00000152556	Pentose phosphate pathway	1000	1000	1000
MAR04568		H+[c] + sedoheptulose-1,7-bisphosphate[c] + UDP[c] <=> sedoheptulose-7-phosphate[c] + UTP[c]	ENSG00000067057 or ENSG00000141959 or ENSG00000152556	Pentose phosphate pathway	-800.707	-805.601	-800.707
MAR04570	ATP:dGDP phosphotransferase	ADP[c] + dGTP[c] <=> ATP[c] + dGDP[c]	ENSG00000011052 or ENSG00000103024 or ENSG00000103202 or ENSG00000112981 or ENSG00000143156 or ENSG00000172113 or ENSG00000239672 or ENSG00000243678	Purine metabolism	-1000	-18.1239	1000
MAR04572	ATP:dGDP phosphotransferase	ADP[m] + dGTP[m] => ATP[m] + dGDP[m]	ENSG00000011052 or ENSG00000103024 or ENSG00000103202 or ENSG00000112981 or ENSG00000143156 or ENSG00000172113 or ENSG00000239672 or ENSG00000243678	Purine metabolism	1000	332.612	1000
MAR04573	dGTP:pyruvate 2-O-phosphotransferase	dGDP[c] + H+[c] + PEP[c] => dGTP[c] + pyruvate[c]	ENSG00000067225 or ENSG00000143627	Purine metabolism	NA	NA	1000
MAR04579	uridine:phosphate alpha-D-ribosyltransferase	Pi[c] + uridine[c] <=> ribose-1-phosphate[c] + uracil[c]	ENSG00000007001 or ENSG00000183696	Pyrimidine metabolism	1000	1000	1000
MAR04585	Isocitrate:NADP+ oxidoreductase	H+[c] + NADPH[c] + oxalosuccinate[c] <=> isocitrate[c] + NADP+[c]	ENSG00000138413 or ENSG00000182054	Tricarboxylic acid cycle and glyoxylate/dicarboxylate metabolism	NA	NA	-566.898
MAR04586	Isocitrate:NADP+ oxidoreductase	H+[m] + NADPH[m] + oxalosuccinate[m] <=> isocitrate[m] + NADP+[m]	ENSG00000138413 or ENSG00000182054	Tricarboxylic acid cycle and glyoxylate/dicarboxylate metabolism	1000	1000	749.923
MAR04588		H+[m] + NADH[m] + oxalosuccinate[m] <=> isocitrate[m] + NAD+[m]	ENSG00000138413 or ENSG00000182054	Tricarboxylic acid cycle and glyoxylate/dicarboxylate metabolism	-1000	-1000	-1000
MAR04589	isocitrate hydro-lyase (cis-aconitate-forming)	cis-aconitate[m] + H2O[m] <=> isocitrate[m]	ENSG00000100412 or ENSG00000122729	Tricarboxylic acid cycle and glyoxylate/dicarboxylate metabolism	-1000	-1000	-749.923
MAR04603	Deoxyguanosine:orthophosphate ribosyltransferase	2-deoxy-D-ribose-1-phosphate[c] + guanine[c] <=> deoxyguanosine[c] + Pi[c]	ENSG00000025708 or ENSG00000198805	Purine metabolism	-0.00360937	-1000	-1000
MAR04608	(S)-dihydroorotate amidohydrolase	(S)-dihydroorotate[c] + H2O[c] <=> H+[c] + N-carbamoyl-L-aspartate[c]	ENSG00000084774	Pyrimidine metabolism	-0.181258	-0.200648	-0.181258
MAR04611	2'-deoxyadenosine 5'-triphosphate:oxydized-thioredoxin 2'-oxidoreductase	ATP[c] + thioredoxin[c] => dATP[c] + H2O[c] + oxidized thioredoxin[c]	(ENSG00000048392 and ENSG00000100348 and ENSG00000167325 and ENSG00000171848) or (ENSG00000048392 and ENSG00000136810 and ENSG00000167325 and ENSG00000171848)	Purine metabolism	NA	469.035	453.762
MAR04612	2'-deoxyadenosine 5'-diphosphate:oxidized-thioredoxin 2'-oxidoreductase	ADP[c] + thioredoxin[c] => dADP[c] + H2O[c] + oxidized thioredoxin[c]	(ENSG00000048392 and ENSG00000100348 and ENSG00000167325 and ENSG00000171848) or (ENSG00000048392 and ENSG00000136810 and ENSG00000167325 and ENSG00000171848)	Purine metabolism	998.84	197.069	545
MAR04614	2'-deoxyguanosine 5'-triphosphate:oxydized-thioredoxin 2'-oxidoreductase	GTP[c] + thioredoxin[c] => dGTP[c] + H2O[c] + oxidized thioredoxin[c]	(ENSG00000048392 and ENSG00000100348 and ENSG00000167325 and ENSG00000171848) or (ENSG00000048392 and ENSG00000136810 and ENSG00000167325 and ENSG00000171848)	Purine metabolism	0.465557	333.123	0.465557
MAR04617	2'-deoxyuridine 5'-triphosphate:oxydized-thioredoxin 2'-oxidoreductase	CTP[c] + thioredoxin[c] => dCTP[c] + H2O[c] + oxidized thioredoxin[c]	(ENSG00000048392 and ENSG00000100348 and ENSG00000167325 and ENSG00000171848) or (ENSG00000048392 and ENSG00000136810 and ENSG00000167325 and ENSG00000171848)	Purine metabolism	NA	NA	0.0779668
MAR04621	2'-deoxyuridine 5'-diphosphate:oxidized-thioredoxin 2'-oxidoreductase	thioredoxin[c] + UDP[c] => dUDP[c] + H2O[c] + oxidized thioredoxin[c]	(ENSG00000048392 and ENSG00000100348 and ENSG00000167325 and ENSG00000171848) or (ENSG00000048392 and ENSG00000136810 and ENSG00000167325 and ENSG00000171848)	Purine metabolism	0.694726	0.773039	0.694726
MAR04628	acetyl-CoA:D-glucosamine-6-phosphate N-acetyltransferase	acetyl-CoA[c] + glucosamine-6-phosphate[c] => CoA[c] + H+[c] + N-acetylglucosamine-6-phosphate[c]	ENSG00000100522	Other	2.19195	2.42643	2.19195
MAR04631		N-acetylglucosamine-6-phosphate[c] => N-acetylglucosamine-1-phosphate[c]	ENSG00000013375	Other	2.19195	2.42643	2.19195
MAR04635	ATP:dTDP phosphotransferase	ADP[c] + dTTP[c] <=> ATP[c] + dTDP[c]	ENSG00000011052 or ENSG00000103024 or ENSG00000103202 or ENSG00000112981 or ENSG00000143156 or ENSG00000172113 or ENSG00000239672 or ENSG00000243678	Pyrimidine metabolism	-1000	-0.773039	-1000
MAR04637	ATP:dTMP phosphotransferase	ADP[c] + dTDP[c] <=> ATP[c] + dTMP[c]	ENSG00000168393	Pyrimidine metabolism	-0.694726	-0.773039	-0.694726
MAR04644	5,10-Methylenetetrahydrofolate:dUMP C-methyltransferase	5,10-methylene-THF[c] + dUMP[c] <=> dihydrofolate[c] + dTMP[c]	ENSG00000176890	Pyrimidine metabolism	0.694726	0.773039	0.694726
MAR04645	Transport of Acetylcarnitine from Peroxisomes to Cytosol	O-acetylcarnitine[x] <=> O-acetylcarnitine[c]	ENSG00000178537	Transport reactions	1000	1000	1000
MAR04651	guanosine:phosphate alpha-D-ribosyltransferase	guanosine[c] + Pi[c] <=> guanine[c] + ribose-1-phosphate[c]	ENSG00000198805	Purine metabolism	240.39	999.988	-957.396
MAR04652	succinate:quinone oxidoreductase	fumarate[m] + ubiquinol[m] <=> succinate[m] + ubiquinone[m]	ENSG00000073578 and ENSG00000117118 and ENSG00000143252 and ENSG00000204370	Tricarboxylic acid cycle and glyoxylate/dicarboxylate metabolism	-1000	-1000	-1000
MAR04654	dihydrofolate:NAD+ oxidoreductase	folate[c] + NADH[c] <=> dihydrofolate[c] + NAD+[c]	ENSG00000178700 or ENSG00000228716	Other	-1000	870.059	-1000
MAR04670	ATP:dCDP phosphotransferase	ADP[c] + dCTP[c] <=> ATP[c] + dCDP[c]	ENSG00000011052 or ENSG00000103024 or ENSG00000103202 or ENSG00000112981 or ENSG00000143156 or ENSG00000172113 or ENSG00000239672 or ENSG00000243678	Pyrimidine metabolism	1000	1000	999.612
MAR04677	Transport of Bytyrylcarnitine into Mitochondrial Matrix	O-butanoylcarnitine[c] <=> O-butanoylcarnitine[m]	ENSG00000178537	Transport reactions	312.953	2.1604	1000
MAR04680	deoxyuridine:orthophosphate 2-deoxy-D-ribosyltransferase	2-deoxy-D-ribose-1-phosphate[c] + uracil[c] <=> deoxyuridine[c] + Pi[c]	ENSG00000007001 or ENSG00000183696	Nucleotide metabolism	1000	-20.7376	1000
MAR04695	Deoxyadenosine:orthophosphate ribosyltransferase	2-deoxy-D-ribose-1-phosphate[c] + adenine[c] <=> deoxyadenosine[c] + Pi[c]	ENSG00000025708 or ENSG00000198805	Purine metabolism	-1000	-642.061	-0.00360937
MAR04700	N,N-dimethylglycine,5,6,7,8-tetrahydrofolate:electron-transferflavoprotein oxidoreductase (demethylating,5,10-methylenetetrahydrofolate-forming)	formaldehyde[c] + H+[c] + NADPH[c] + sarcosine[c] <=> dimethylglycine[c] + H2O[c] + NADP+[c]	ENSG00000090857 or ENSG00000132837	Other	1000	NA	500.003
MAR04701	S-adenosyl-L-methionine:sarcosine N-methyltransferase	dimethylglycine[c] + H+[c] + SAH[c] => SAM[c] + sarcosine[c]	ENSG00000123453 or ENSG00000132837	Other	1000	NA	500.003
MAR04710	2-deoxy-D-ribose 1-phosphate 1,5-phosphomutase	2-deoxy-D-ribose-1-phosphate[c] <=> 2-deoxy-D-ribose-5-phosphate[c]	ENSG00000169299 or ENSG00000180953	Pentose phosphate pathway	1000	1000	1000
MAR04718	ATP:pantothenate 4'-phosphotransferase	ATP[c] + pantothenate[c] => ADP[c] + D-4-phosphopantothenate[c] + H+[c]	ENSG00000120137 or ENSG00000125779 or ENSG00000152782 or ENSG00000157881	Other	0.99481	1.10123	0.99481
MAR04721		Na+[e] + pantothenate[e] => Na+[c] + pantothenate[c]	ENSG00000138074	Transport reactions	0.99481	NA	0.99481
MAR04725	N-[(R)-4'-Phosphopantothenoyl]-L-cysteine carboxy-lyase	(R)-4-phosphopantothenoyl-cysteine[c] + H+[c] => CO2[c] + phosphopantetheine[c]	ENSG00000138621	Other	0.99481	1.10123	0.99481
MAR04727	ATP:pantetheine-4'-phosphate adenylyltransferase	ATP[c] + H+[c] + phosphopantetheine[c] <=> dephospho-CoA[c] + PPi[c]	ENSG00000068120	Other	0.99481	1.10123	0.99481
MAR04760		heme[c] <=> heme[m]	ENSG00000115657	Transport reactions	0.00360937	0.00399548	0.00360937
MAR04774	CTP:D-tagatose 6-phosphate 1-phosphotransferase	CDP[c] + H+[c] + tagatose-1,6-bisphosphate[c] <=> CTP[c] + D-tagatose-6-phosphate[c]	ENSG00000067057 or ENSG00000141959 or ENSG00000152556	Other	1000	1000	1000
MAR04775	ITP:D-tagatose 6-phosphate 1-phosphotransferase	D-tagatose-6-phosphate[c] + ITP[c] <=> H+[c] + IDP[c] + tagatose-1,6-bisphosphate[c]	ENSG00000067057 or ENSG00000141959 or ENSG00000152556	Other	1000	1000	1000
MAR04844		adenosine[c] + inosine[e] <=> adenosine[e] + inosine[c]	ENSG00000169710	Transport reactions	-1000	-1000	-1000
MAR04847		adenine[c] <=> adenine[e]	ENSG00000174669	Transport reactions	748.282	1000	1000
MAR04848		hypoxanthine[c] <=> hypoxanthine[e]	ENSG00000174669	Transport reactions	NA	-337.019	1000
MAR04852		AKG[c] + malate[m] <=> AKG[m] + malate[c]	ENSG00000108528	Transport reactions	1000	-1000	-1000
MAR04855		fumarate[c] + malate[m] <=> fumarate[m] + malate[c]	ENSG00000108528	Transport reactions	-379.765	330.364	250.08
MAR04856	alpha-D-Glucose 6-phosphate ketol-isomerase	glucose-6-phosphate[c] <=> glucose-6-phosphate[r]	ENSG00000105220 or ENSG00000137700	Transport reactions	-1000	-999.934	-999.976
MAR04861		inositol[c] <=> inositol[e]	ENSG00000151229	Transport reactions	-1.33451	734.241	553.888
MAR04874		NH3[c] <=> NH3[m]		Transport reactions	NA	289	97.3658
MAR04880		UDP-glucuronate[c] + UMP[r] <=> UDP-glucuronate[r] + UMP[c]	ENSG00000116704	Transport reactions	0.00179946	0.00199195	0.00179946
MAR04885		H2O[c] <=> H2O[e]	ENSG00000086159 or ENSG00000100170 or ENSG00000103375 or ENSG00000143595 or ENSG00000161798 or ENSG00000165269 or ENSG00000165272 or ENSG00000167580 or ENSG00000171885 or ENSG00000240583 or ENSG00000259916	Transport reactions	1000	177.283	-965.488
MAR04894		O2[c] <=> O2[r]		Transport reactions	0.0198045	0.0478416	0.0198045
MAR04896		O2[c] <=> O2[e]		Transport reactions	-1000	-1000	-1000
MAR04898		O2[c] <=> O2[m]		Transport reactions	730.142	1000	1000
MAR04914		CoA[c] <=> CoA[m]	ENSG00000122912 or ENSG00000181035	Transport reactions	-688.999	-1000	-168.28
MAR04919		CO2[c] <=> CO2[e]		Transport reactions	1000	1000	1000
MAR04922		CO2[c] <=> CO2[m]		Transport reactions	-1000	-1000	-1000
MAR04926		H+[c] + pyruvate[c] => H+[m] + pyruvate[m]	ENSG00000060762 or ENSG00000143158 or ENSG00000238205	Transport reactions	998.31	815.182	998.31
MAR04927	Exchange of Docosenoic Acid (C22:1)	cis-erucic acid[e] <=>		Exchange/demand reactions	-0.00146663	-0.0107408	-0.00146663
MAR04929	Exchange of Behenic Acid	behenic acid[e] <=>		Exchange/demand reactions	-0.00146663	-0.0107408	-0.00146663
MAR04947		UTP[c] <=> UTP[e]		Transport reactions	491.834	14.6336	-5.51048
MAR04949		urea[c] <=> urea[e]	ENSG00000103569 or ENSG00000132874 or ENSG00000141469	Transport reactions	-891.395	1000	1000
MAR04964		citrate[m] + H+[m] + malate[c] => citrate[c] + H+[c] + malate[m]	ENSG00000100075	Transport reactions	1000	NA	164.566
MAR04967	Fatty Acid Beta Oxidation (C10:1->C8), Mitochondrial	(2E)-decenoyl-CoA[m] + CoA[m] + H2O[m] + NAD+[m] => acetyl-CoA[m] + H+[m] + NADH[m] + octanoyl-CoA[m]	ENSG00000127884 and ENSG00000138796 and ENSG00000167315	Fatty acid oxidation	0.00287606	165.179	291.369
MAR04972		citrate[c] + isocitrate[m] <=> citrate[m] + isocitrate[c]	ENSG00000100075	Transport reactions	1000	1000	1000
MAR04980		thymine[c] <=> thymine[e]	ENSG00000174669	Transport reactions	999.996	-662.799	999.996
MAR04985		guanine[c] <=> guanine[e]	ENSG00000174669	Transport reactions	236.42	1000	-957.396
MAR04993		pyridoxine[c] <=> pyridoxine[e]		Transport reactions	-0.00360937	-0.00399548	-0.00360937
MAR05003		cytidine[c] <=> cytidine[e]	ENSG00000112759 or ENSG00000174669	Transport reactions	-3.159	-3.49693	-3.23697
MAR05008		deoxyuridine[c] <=> deoxyuridine[e]	ENSG00000112759 or ENSG00000174669	Transport reactions	1000	-20.7376	1000
MAR05027		glucose[c] <=> glucose[r]	ENSG00000117394	Transport reactions	NA	-0.0657807	-0.0243031
MAR05029		glucose[c] <=> glucose[e]	ENSG00000059804 or ENSG00000109667 or ENSG00000117394 or ENSG00000133460 or ENSG00000136856 or ENSG00000140675 or ENSG00000142583 or ENSG00000146411 or ENSG00000160326 or ENSG00000163581 or ENSG00000173262 or ENSG00000181856 or ENSG00000197241 or ENSG00000197496	Transport reactions	NA	-986.357	-999.976
MAR05032		adenosine[c] <=> adenosine[e]	ENSG00000112759 or ENSG00000164638 or ENSG00000174669	Transport reactions	1000	1000	246.967
MAR05033		thymidine[c] <=> thymidine[m]	ENSG00000112759	Transport reactions	0.00360937	NA	0.00360937
MAR05034		thymidine[c] <=> thymidine[e]	ENSG00000112759 or ENSG00000174669	Transport reactions	-1000	662.799	-1000
MAR05035		uridine[c] <=> uridine[e]	ENSG00000112759 or ENSG00000174669	Transport reactions	-1000	-1000	-1000
MAR05037		guanosine[c] <=> guanosine[e]	ENSG00000112759 or ENSG00000174669	Transport reactions	-240.39	-667.38	957.396
MAR05042		inosine[c] <=> inosine[e]	ENSG00000112759 or ENSG00000174669	Transport reactions	NA	NA	-1000
MAR05043		Pi[c] + H+[i] => H+[m] + Pi[m]	ENSG00000075415	Transport reactions	1000	1000	1000
MAR05070		histidine[c] <=> histidine[e]	(ENSG00000092068 and ENSG00000168003) or ENSG00000003989 or ENSG00000103257 or ENSG00000123643 or ENSG00000139514 or ENSG00000149150 or ENSG00000155465 or ENSG00000165349 or ENSG00000167703	Transport reactions	1000	950.971	1000
MAR05071		lysine[e] => lysine[c]	ENSG00000003989 or ENSG00000139209 or ENSG00000139514 or ENSG00000165349	Transport reactions	1000	NA	970.814
MAR05074		tyrosine[c] <=> tyrosine[e]	(ENSG00000092068 and ENSG00000168003) or ENSG00000003989 or ENSG00000103257 or ENSG00000112394 or ENSG00000123643 or ENSG00000139514 or ENSG00000149150 or ENSG00000155465 or ENSG00000165349 or ENSG00000167703	Transport reactions	-1000	-1000	-1000
MAR05078		glutamine[c] <=> glutamine[e]	(ENSG00000092068 and ENSG00000168003) or ENSG00000003989 or ENSG00000103257 or ENSG00000123643 or ENSG00000139514 or ENSG00000149150 or ENSG00000155465 or ENSG00000165349 or ENSG00000167703	Transport reactions	1000	1000	1000
MAR05080		tryptophan[c] <=> tryptophan[e]	(ENSG00000092068 and ENSG00000168003) or ENSG00000003989 or ENSG00000103257 or ENSG00000112394 or ENSG00000123643 or ENSG00000139514 or ENSG00000149150 or ENSG00000155465 or ENSG00000165349 or ENSG00000167703	Transport reactions	-1000	-1000	-1000
MAR05082		phenylalanine[c] <=> phenylalanine[e]	(ENSG00000092068 and ENSG00000168003) or ENSG00000003989 or ENSG00000103257 or ENSG00000112394 or ENSG00000123643 or ENSG00000139514 or ENSG00000149150 or ENSG00000155465 or ENSG00000165349 or ENSG00000167703	Transport reactions	-1000	1000	1000
MAR05085		leucine[c] <=> leucine[e]	(ENSG00000092068 and ENSG00000168003) or ENSG00000003989 or ENSG00000103257 or ENSG00000123643 or ENSG00000139514 or ENSG00000149150 or ENSG00000155465 or ENSG00000165349 or ENSG00000167703	Transport reactions	1000	1000	1000
MAR05089		valine[c] <=> valine[e]	(ENSG00000092068 and ENSG00000168003) or ENSG00000003989 or ENSG00000103257 or ENSG00000123643 or ENSG00000139514 or ENSG00000149150 or ENSG00000155465 or ENSG00000165349 or ENSG00000167703	Transport reactions	-1000	-1000	351.183
MAR05091		threonine[e] => threonine[c]	(ENSG00000092068 and ENSG00000168003) or ENSG00000003989 or ENSG00000103257 or ENSG00000123643 or ENSG00000130876 or ENSG00000139514 or ENSG00000149150 or ENSG00000155465 or ENSG00000165349 or ENSG00000167703	Transport reactions	1000	1000	1000
MAR05092		isoleucine[c] <=> isoleucine[e]	(ENSG00000092068 and ENSG00000168003) or ENSG00000003989 or ENSG00000103257 or ENSG00000123643 or ENSG00000139514 or ENSG00000149150 or ENSG00000155465 or ENSG00000165349 or ENSG00000167703	Transport reactions	1000	1000	1000
MAR05094		ornithine[e] => ornithine[c]	ENSG00000003989 or ENSG00000139209 or ENSG00000139514 or ENSG00000165349	Transport reactions	1000	1000	1000
MAR05098	Fatty Acid Beta Oxidation (C12->Ohc12), Mitochondrial	FAD[m] + H2O[m] + lauroyl-CoA[m] => (S)-3-hydroxydodecanoyl-CoA[m] + FADH2[m]	ENSG00000117054 and ENSG00000127884	Fatty acid oxidation	NA	165.179	125.041
MAR05105		H+[c] + ornithine[m] => H+[m] + ornithine[c]	ENSG00000102743 or ENSG00000120329	Transport reactions	NA	26.444	1000
MAR05122		glutamate[c] + H+[c] => glutamate[m] + H+[m]	ENSG00000177542 or ENSG00000182902	Transport reactions	NA	1000	1000
MAR05128		NH4+[e] <=> H+[e] + NH3[e]		Miscellaneous	NA	NA	-1000
MAR05130	L-Tyrosine:tRNA(Tyr) ligase (AMP-forming)	ATP[c] + tRNA(tyr)[c] + tyrosine[c] => AMP[c] + L-tyrosyl-tRNA(tyr)[c] + PPi[c]	ENSG00000134684	Aminoacyl-tRNA biosynthesis	13.076	14.4748	13.076
MAR05131	L-Alanine:tRNA(Ala) ligase (AMP-forming)	alanine[c] + ATP[c] + tRNA(ala)[c] => AMP[c] + L-alanyl-tRNA(ala)[c] + PPi[c]	ENSG00000090861	Aminoacyl-tRNA biosynthesis	37.2736	41.261	37.2736
MAR05132	L-Arginine:tRNA(Arg) ligase (AMP-forming)	arginine[c] + ATP[c] + tRNA(arg)[c] => AMP[c] + L-arginyl-tRNA(arg)[c] + PPi[c]	ENSG00000113643	Aminoacyl-tRNA biosynthesis	23.8254	26.374	23.8254
MAR05133	L-Asparagine:tRNA(Asn) ligase (AMP-forming)	asparagine[c] + ATP[c] + tRNA(asn)[c] => AMP[c] + L-asparaginyl-tRNA(asn)[c] + PPi[c]	ENSG00000134440	Aminoacyl-tRNA biosynthesis	17.4502	19.3169	17.4502
MAR05134	L-Aspartate:tRNA(Asp) ligase (AMP-forming)	aspartate[c] + ATP[c] + tRNA(asp)[c] => AMP[c] + L-aspartyl-tRNA(asp)[c] + PPi[c]	ENSG00000115866	Aminoacyl-tRNA biosynthesis	25.8728	28.6406	25.8728
MAR05135	L-Cysteine:tRNA(Cys) ligase (AMP-forming)	ATP[c] + cysteine[c] + tRNA(cys)[c] => AMP[c] + L-cysteinyl-tRNA(cys)[c] + PPi[c]	ENSG00000110619	Aminoacyl-tRNA biosynthesis	8.5157	9.42666	8.5157
MAR05136	L-Glutamine:tRNA(Gln) ligase (AMP-forming)	ATP[c] + glutamine[c] + tRNA(gln)[c] => AMP[c] + L-glutaminyl-tRNA(gln)[c] + PPi[c]	ENSG00000172053	Aminoacyl-tRNA biosynthesis	19.9165	22.047	19.9165
MAR05137	L-glutamate:tRNA(Glu) ligase (AMP-forming)	ATP[c] + glutamate[c] + tRNA(glu)[c] => AMP[c] + L-glutamyl-tRNA(glu)[c] + PPi[c]	ENSG00000136628	Aminoacyl-tRNA biosynthesis	36.436	40.3337	36.436
MAR05138	glycine:tRNA(Gly) ligase (AMP-forming)	ATP[c] + glycine[c] + tRNA(gly)[c] => AMP[c] + glycyl-tRNA(gly)[c] + PPi[c]	ENSG00000106105	Aminoacyl-tRNA biosynthesis	33.5509	37.14	33.5509
MAR05139	L-Histidine:tRNA(His) ligase (AMP-forming)	ATP[c] + histidine[c] + tRNA(his)[c] => AMP[c] + L-histidyl-tRNA(his)[c] + PPi[c]	ENSG00000170445	Aminoacyl-tRNA biosynthesis	10.6097	11.7447	10.6097
MAR05140	L-Isoleucine:tRNA(Ile) ligase (AMP-forming)	ATP[c] + isoleucine[c] + tRNA(ile)[c] => AMP[c] + L-isoleucyl-tRNA(ile)[c] + PPi[c]	ENSG00000196305	Aminoacyl-tRNA biosynthesis	20.568	22.7682	20.568
MAR05141	L-Leucine:tRNA(Leu) ligase (AMP-forming)	ATP[c] + leucine[c] + tRNA(leu)[c] => AMP[c] + L-leucyl-tRNA(leu)[c] + PPi[c]	ENSG00000133706	Aminoacyl-tRNA biosynthesis	42.3924	46.9272	42.3924
MAR05142	L-lysine:tRNALys ligase (AMP-forming)	ATP[c] + lysine[c] + tRNA(lys)[c] => AMP[c] + L-lysyl-tRNA(lys)[c] + PPi[c]	ENSG00000065427	Aminoacyl-tRNA biosynthesis	33.4579	37.037	33.4579
MAR05143	L-Methionine:tRNAMet ligase (AMP-forming)	ATP[c] + methionine[c] + tRNA(met)[c] => AMP[c] + L-methionyl-tRNA(met)[c] + PPi[c]	ENSG00000166986	Aminoacyl-tRNA biosynthesis	10.3305	11.4356	10.3305
MAR05145	L-Phenylalanine:tRNA(Ala) ligase (AMP-forming)	ATP[c] + phenylalanine[c] + tRNA(phe)[c] => AMP[c] + L-phenylalanyl-tRNA(phe)[c] + PPi[c]	ENSG00000116120 and ENSG00000179115	Aminoacyl-tRNA biosynthesis	17.1245	18.9563	17.1245
MAR05146	L-proline:tRNA(Pro) ligase (AMP-forming)	ATP[c] + proline[c] + tRNA(pro)[c] => AMP[c] + L-prolyl-tRNA(pro)[c] + PPi[c]	ENSG00000136628	Aminoacyl-tRNA biosynthesis	23.7323	26.271	23.7323
MAR05147	L-Serine:tRNA(Ser) ligase (AMP-forming)	ATP[c] + serine[c] + tRNA(ser)[c] => AMP[c] + L-seryl-tRNA(ser)[c] + PPi[c]	ENSG00000031698	Aminoacyl-tRNA biosynthesis	30.7589	34.0493	30.7589
MAR05148	L-Threonine:tRNA(Thr) ligase (AMP-forming)	ATP[c] + threonine[c] + tRNA(thr)[c] => AMP[c] + L-threonyl-tRNA(thr)[c] + PPi[c]	ENSG00000113407	Aminoacyl-tRNA biosynthesis	24.8956	27.5588	24.8956
MAR05149	L-Tryptophan -tRNA(Trp) ligase (AMP-forming)	ATP[c] + tRNA(trp)[c] + tryptophan[c] => AMP[c] + L-tryptophanyl-tRNA(trp)[c] + PPi[c]	ENSG00000140105	Aminoacyl-tRNA biosynthesis	4.56032	5.04816	4.56032
MAR05150	L-Valine:tRNAVal ligase (AMP-forming)	ATP[c] + tRNA(val)[c] + valine[c] => AMP[c] + L-valyl-tRNA(val)[c] + PPi[c]	ENSG00000204394	Aminoacyl-tRNA biosynthesis	31.0381	34.3584	31.0381
MAR05292		acetate[c] <=> acetate[m]	ENSG00000152779 or ENSG00000165449 or ENSG00000174327	Transport reactions	-168.715	-693.693	-240.08
MAR05296		methanol[c] <=> methanol[e]		Transport reactions	-1000	NA	-500.003
MAR05297	2-oxoglutarate:NAD+ 2-oxidoreductase (CoA-succinylating)	AKG[m] + CoA[m] + NAD+[m] => CO2[m] + NADH[m] + succinyl-CoA[m]	ENSG00000091140 and ENSG00000105953 and ENSG00000119689	Tricarboxylic acid cycle and glyoxylate/dicarboxylate metabolism	999.996	NA	749.92
MAR05303		ATP[c] <=> ATP[e]		Transport reactions	-1000	-363.384	-502.656
MAR05351	2-hydroxybutyrate:NAD+ oxidoreductase	2-hydroxybutyrate[c] + NAD+[c] <=> 2-oxobutyrate[c] + H+[c] + NADH[c]	ENSG00000111716 or ENSG00000151116 or ENSG00000166796 or ENSG00000166800 or ENSG00000171989	Other	NA	294.034	-1000
MAR05407	carbonate hydro-lyase (carbon-dioxide-forming)	CO2[e] + H2O[e] <=> carbonate[e]	ENSG00000074410 or ENSG00000104267 or ENSG00000107159 or ENSG00000118298 or ENSG00000131686 or ENSG00000133742 or ENSG00000159593 or ENSG00000164879 or ENSG00000167434 or ENSG00000168748 or ENSG00000169239 or ENSG00000174990 or ENSG00000178538 or ENSG00000185015	Miscellaneous	-1000	-1000	-1000
MAR05411		H+[c] + L-lactate[c] <=> H+[m] + L-lactate[m]	ENSG00000155380	Transport reactions	-1000	-1000	-1000
MAR05430		H+[c] + Na+[e] => H+[e] + Na+[c]	ENSG00000066230 or ENSG00000090020 or ENSG00000115616 or ENSG00000135740 or ENSG00000180251 or ENSG00000181804	Transport reactions	NA	NA	1000
MAR05441		homoserine[c] <=> homoserine[e]	ENSG00000149150	Transport reactions	1000	1000	1000
MAR05448		HCO3-[c] + 2 Na+[c] => HCO3-[e] + 2 Na+[e]	ENSG00000080493 or ENSG00000188687	Transport reactions	NA	NA	997.517
MAR05458		alanine[c] + glycine[e] <=> alanine[e] + glycine[c]	ENSG00000103257 or ENSG00000130876 or ENSG00000168003	Transport reactions	-1000	-1000	-1000
MAR05459		glutamine[c] + glycine[e] <=> glutamine[e] + glycine[c]	ENSG00000103257	Transport reactions	-1000	1000	1000
MAR05460		glycine[c] + serine[e] <=> glycine[e] + serine[c]	ENSG00000103257 or ENSG00000130876 or ENSG00000168003	Transport reactions	1000	-1000	-1000
MAR05461		glycine[c] + methionine[e] <=> glycine[e] + methionine[c]	ENSG00000103257	Transport reactions	-1000	-1000	-1000
MAR05462		glycine[c] + tryptophan[e] <=> glycine[e] + tryptophan[c]	ENSG00000103257	Transport reactions	-1000	1000	1000
MAR05463		glycine[c] + phenylalanine[e] <=> glycine[e] + phenylalanine[c]	ENSG00000103257	Transport reactions	-1000	-1000	-1000
MAR05464		glycine[c] + tyrosine[e] <=> glycine[e] + tyrosine[c]	ENSG00000103257	Transport reactions	965.475	-1000	-1000
MAR05465		cysteine[c] + glycine[e] <=> cysteine[e] + glycine[c]	(ENSG00000092068 and ENSG00000168003) or ENSG00000103257	Transport reactions	-1000	-1000	-1000
MAR05466		glycine[c] + leucine[e] <=> glycine[e] + leucine[c]	ENSG00000103257	Transport reactions	-1000	304.5	-1000
MAR05467		glycine[c] + proline[e] <=> glycine[e] + proline[c]	ENSG00000103257	Transport reactions	-1000	-1000	965.475
MAR05468		asparagine[c] + glycine[e] <=> asparagine[e] + glycine[c]	ENSG00000103257	Transport reactions	-1000	-1000	-1000
MAR05469		glycine[c] + valine[e] <=> glycine[e] + valine[c]	ENSG00000103257	Transport reactions	-1000	1000	1000
MAR05470		glycine[c] + threonine[e] <=> glycine[e] + threonine[c]	ENSG00000103257 or ENSG00000130876 or ENSG00000168003	Transport reactions	-1000	1000	1000
MAR05471		glycine[c] + homoserine[e] <=> glycine[e] + homoserine[c]	ENSG00000103257	Transport reactions	-1000	-1000	-1000
MAR05472		glycine[c] + isoleucine[e] <=> glycine[e] + isoleucine[c]	ENSG00000103257	Transport reactions	1000	-473.206	-1000
MAR05473		alanine[c] + glutamine[e] <=> alanine[e] + glutamine[c]	ENSG00000103257 or ENSG00000130876 or ENSG00000168003	Transport reactions	-1000	-1000	-1000
MAR05474		alanine[c] + serine[e] <=> alanine[e] + serine[c]	ENSG00000103257	Transport reactions	1000	-1000	-1000
MAR05475		alanine[c] + methionine[e] <=> alanine[e] + methionine[c]	ENSG00000103257	Transport reactions	-1000	-1000	-1000
MAR05476		alanine[c] + tryptophan[e] <=> alanine[e] + tryptophan[c]	ENSG00000103257	Transport reactions	1000	-1000	-1000
MAR05477		alanine[c] + phenylalanine[e] <=> alanine[e] + phenylalanine[c]	ENSG00000103257	Transport reactions	1000	1000	1000
MAR05478		alanine[c] + tyrosine[e] <=> alanine[e] + tyrosine[c]	ENSG00000103257	Transport reactions	-1000	-1000	-1000
MAR05479		alanine[c] + cysteine[e] <=> alanine[e] + cysteine[c]	ENSG00000103257	Transport reactions	-1000	-1000	-1000
MAR05480		alanine[c] + leucine[e] <=> alanine[e] + leucine[c]	ENSG00000103257	Transport reactions	-1000	-1000	-1000
MAR05481		alanine[c] + proline[e] <=> alanine[e] + proline[c]	ENSG00000103257	Transport reactions	-1000	1000	961.188
MAR05482		alanine[c] + asparagine[e] <=> alanine[e] + asparagine[c]	ENSG00000103257	Transport reactions	-1000	1000	1000
MAR05483		alanine[c] + valine[e] <=> alanine[e] + valine[c]	ENSG00000103257	Transport reactions	1000	1000	1000
MAR05484		alanine[c] + threonine[e] <=> alanine[e] + threonine[c]	ENSG00000103257	Transport reactions	1000	1000	1000
MAR05485		alanine[c] + homoserine[e] <=> alanine[e] + homoserine[c]	ENSG00000103257	Transport reactions	1000	1000	1000
MAR05486		alanine[c] + isoleucine[e] <=> alanine[e] + isoleucine[c]	ENSG00000103257	Transport reactions	1000	1000	1000
MAR05487		glutamine[c] + serine[e] <=> glutamine[e] + serine[c]	ENSG00000103257 or ENSG00000130876 or ENSG00000168003	Transport reactions	-1000	906.081	-1000
MAR05488		glutamine[c] + methionine[e] <=> glutamine[e] + methionine[c]	ENSG00000103257	Transport reactions	-1000	-1000	1000
MAR05489		glutamine[c] + tryptophan[e] <=> glutamine[e] + tryptophan[c]	ENSG00000103257	Transport reactions	1000	1000	1000
MAR05490		glutamine[c] + phenylalanine[e] <=> glutamine[e] + phenylalanine[c]	ENSG00000103257	Transport reactions	-1000	-1000	-1000
MAR05491		glutamine[c] + tyrosine[e] <=> glutamine[e] + tyrosine[c]	ENSG00000103257	Transport reactions	-1000	-1000	-1000
MAR05492		cysteine[c] + glutamine[e] <=> cysteine[e] + glutamine[c]	(ENSG00000130876 and ENSG00000168003) or (ENSG00000103257 and ENSG00000168003)	Transport reactions	-986.406	-1000	-1000
MAR05493		glutamine[c] + leucine[e] <=> glutamine[e] + leucine[c]	ENSG00000103257	Transport reactions	-1000	-1000	-1000
MAR05494		glutamine[c] + proline[e] <=> glutamine[e] + proline[c]	ENSG00000103257	Transport reactions	-1000	-1000	-1000
MAR05495		asparagine[c] + glutamine[e] <=> asparagine[e] + glutamine[c]	ENSG00000103257	Transport reactions	-1000	-1000	-1000
MAR05496		glutamine[c] + valine[e] <=> glutamine[e] + valine[c]	ENSG00000103257	Transport reactions	912.228	-1000	-1000
MAR05497		glutamine[c] + threonine[e] <=> glutamine[e] + threonine[c]	ENSG00000103257 or ENSG00000130876 or ENSG00000168003	Transport reactions	1000	595.1	-1000
MAR05498		glutamine[c] + homoserine[e] <=> glutamine[e] + homoserine[c]	ENSG00000103257	Transport reactions	-1000	-1000	-1000
MAR05499		glutamine[c] + isoleucine[e] <=> glutamine[e] + isoleucine[c]	ENSG00000103257	Transport reactions	1000	1000	960.032
MAR05500		methionine[c] + serine[e] <=> methionine[e] + serine[c]	ENSG00000103257	Transport reactions	-1000	-1000	-848.061
MAR05501		serine[c] + tryptophan[e] <=> serine[e] + tryptophan[c]	ENSG00000103257	Transport reactions	1000	-1000	-1000
MAR05502		phenylalanine[c] + serine[e] <=> phenylalanine[e] + serine[c]	ENSG00000103257	Transport reactions	1000	-1000	-1000
MAR05503		serine[c] + tyrosine[e] <=> serine[e] + tyrosine[c]	ENSG00000103257	Transport reactions	34.5255	-1000	-1000
MAR05504		cysteine[c] + serine[e] <=> cysteine[e] + serine[c]	ENSG00000103257	Transport reactions	-1000	-1000	-1000
MAR05505		leucine[c] + serine[e] <=> leucine[e] + serine[c]	ENSG00000103257	Transport reactions	-1000	-1000	1000
MAR05506		proline[c] + serine[e] <=> proline[e] + serine[c]	ENSG00000103257	Transport reactions	-1000	-1000	-1000
MAR05507		asparagine[c] + serine[e] <=> asparagine[e] + serine[c]	ENSG00000103257	Transport reactions	-1000	-1000	-1000
MAR05508		serine[c] + valine[e] <=> serine[e] + valine[c]	ENSG00000103257	Transport reactions	-1000	-1000	-1000
MAR05509		serine[c] + threonine[e] <=> serine[e] + threonine[c]	ENSG00000103257	Transport reactions	-1000	-1000	-1000
MAR05510		homoserine[c] + serine[e] <=> homoserine[e] + serine[c]	ENSG00000103257	Transport reactions	-1000	-1000	-1000
MAR05511		isoleucine[c] + serine[e] <=> isoleucine[e] + serine[c]	ENSG00000103257	Transport reactions	357.949	1000	1000
MAR05512		methionine[c] + tryptophan[e] <=> methionine[e] + tryptophan[c]	ENSG00000103257	Transport reactions	-999.836	-1000	-1000
MAR05513		methionine[c] + phenylalanine[e] <=> methionine[e] + phenylalanine[c]	ENSG00000103257	Transport reactions	-1000	-1000	-162.425
MAR05514		methionine[c] + tyrosine[e] <=> methionine[e] + tyrosine[c]	ENSG00000103257	Transport reactions	-1000	-1000	-1000
MAR05515		cysteine[c] + methionine[e] <=> cysteine[e] + methionine[c]	ENSG00000103257	Transport reactions	-1000	-1000	-1000
MAR05516		leucine[c] + methionine[e] <=> leucine[e] + methionine[c]	ENSG00000103257 and ENSG00000168003	Transport reactions	-1000	-988.392	-1000
MAR05517		methionine[c] + proline[e] <=> methionine[e] + proline[c]	ENSG00000103257	Transport reactions	-1000	-1000	-1000
MAR05518		asparagine[c] + methionine[e] <=> asparagine[e] + methionine[c]	ENSG00000103257	Transport reactions	-1000	1000	-1000
MAR05519		methionine[c] + valine[e] <=> methionine[e] + valine[c]	ENSG00000103257	Transport reactions	-731.786	-1000	-1000
MAR05520		methionine[c] + threonine[e] <=> methionine[e] + threonine[c]	ENSG00000103257	Transport reactions	-1000	-1000	-1000
MAR05521		homoserine[c] + methionine[e] <=> homoserine[e] + methionine[c]	ENSG00000103257	Transport reactions	-721.135	-1000	-1000
MAR05522		isoleucine[c] + methionine[e] <=> isoleucine[e] + methionine[c]	ENSG00000103257	Transport reactions	-1000	-1000	-1000
MAR05523		phenylalanine[c] + tryptophan[e] <=> phenylalanine[e] + tryptophan[c]	ENSG00000103257	Transport reactions	-1000	5.09482	837.575
MAR05524		tryptophan[c] + tyrosine[e] <=> tryptophan[e] + tyrosine[c]	ENSG00000103257	Transport reactions	-1000	-1000	-1000
MAR05525		cysteine[c] + tryptophan[e] <=> cysteine[e] + tryptophan[c]	ENSG00000103257	Transport reactions	-1000	-1000	-1000
MAR05526		leucine[c] + tryptophan[e] <=> leucine[e] + tryptophan[c]	ENSG00000103257	Transport reactions	-1000	1000	-1000
MAR05527		proline[c] + tryptophan[e] <=> proline[e] + tryptophan[c]	ENSG00000103257 or ENSG00000165029	Transport reactions	-1000	-1000	-1000
MAR05528		asparagine[c] + tryptophan[e] <=> asparagine[e] + tryptophan[c]	ENSG00000103257 or ENSG00000165029	Transport reactions	-1000	-1000	863.66
MAR05529		tryptophan[c] + valine[e] <=> tryptophan[e] + valine[c]	ENSG00000103257 or ENSG00000165029	Transport reactions	-1000	-1000	-1000
MAR05530		threonine[c] + tryptophan[e] <=> threonine[e] + tryptophan[c]	ENSG00000103257 or ENSG00000165029	Transport reactions	-1000	-1000	-1000
MAR05531		homoserine[c] + tryptophan[e] <=> homoserine[e] + tryptophan[c]	ENSG00000103257 or ENSG00000165029	Transport reactions	1000	1000	-1000
MAR05532		isoleucine[c] + tryptophan[e] <=> isoleucine[e] + tryptophan[c]	ENSG00000103257 or ENSG00000165029	Transport reactions	1000	1000	1000
MAR05533		phenylalanine[c] + tyrosine[e] <=> phenylalanine[e] + tyrosine[c]	ENSG00000103257 or ENSG00000165029	Transport reactions	-1000	-985.269	-1000
MAR05534		cysteine[c] + phenylalanine[e] <=> cysteine[e] + phenylalanine[c]	ENSG00000103257 or ENSG00000165029	Transport reactions	-1000	-1000	1000
MAR05535		leucine[c] + phenylalanine[e] <=> leucine[e] + phenylalanine[c]	ENSG00000103257 or ENSG00000165029	Transport reactions	-1000	-1000	-1000
MAR05536		phenylalanine[c] + proline[e] <=> phenylalanine[e] + proline[c]	ENSG00000103257 or ENSG00000165029	Transport reactions	-1000	-1000	-1000
MAR05537		asparagine[c] + phenylalanine[e] <=> asparagine[e] + phenylalanine[c]	ENSG00000103257 or ENSG00000165029	Transport reactions	NA	1000	1000
MAR05538		phenylalanine[c] + valine[e] <=> phenylalanine[e] + valine[c]	ENSG00000103257 or ENSG00000165029	Transport reactions	-1000	-1000	-1000
MAR05539		phenylalanine[c] + threonine[e] <=> phenylalanine[e] + threonine[c]	ENSG00000103257 or ENSG00000165029	Transport reactions	-1000	-776.451	1000
MAR05540		homoserine[c] + phenylalanine[e] <=> homoserine[e] + phenylalanine[c]	ENSG00000103257 or ENSG00000165029	Transport reactions	-1000	1000	1000
MAR05541		isoleucine[c] + phenylalanine[e] <=> isoleucine[e] + phenylalanine[c]	ENSG00000103257 or ENSG00000165029	Transport reactions	1000	-1000	-1000
MAR05542		cysteine[c] + tyrosine[e] <=> cysteine[e] + tyrosine[c]	ENSG00000103257	Transport reactions	-1000	-1000	-1000
MAR05543		leucine[c] + tyrosine[e] <=> leucine[e] + tyrosine[c]	ENSG00000103257	Transport reactions	-1000	1000	1000
MAR05544		proline[c] + tyrosine[e] <=> proline[e] + tyrosine[c]	ENSG00000103257	Transport reactions	1000	1000	1000
MAR05545		asparagine[c] + tyrosine[e] <=> asparagine[e] + tyrosine[c]	ENSG00000103257	Transport reactions	1000	1000	1000
MAR05546		tyrosine[c] + valine[e] <=> tyrosine[e] + valine[c]	ENSG00000103257	Transport reactions	-1000	-1000	-1000
MAR05547		threonine[c] + tyrosine[e] <=> threonine[e] + tyrosine[c]	ENSG00000103257 or ENSG00000188687	Transport reactions	1000	1000	1000
MAR05548		homoserine[c] + tyrosine[e] <=> homoserine[e] + tyrosine[c]	ENSG00000103257	Transport reactions	1000	1000	1000
MAR05549		isoleucine[c] + tyrosine[e] <=> isoleucine[e] + tyrosine[c]	ENSG00000103257	Transport reactions	1000	1000	1000
MAR05551		cysteine[c] + proline[e] <=> cysteine[e] + proline[c]	ENSG00000103257	Transport reactions	-1000	1000	-1000
MAR05552		asparagine[c] + cysteine[e] <=> asparagine[e] + cysteine[c]	ENSG00000103257	Transport reactions	-1000	-492.154	10.2946
MAR05553		cysteine[c] + valine[e] <=> cysteine[e] + valine[c]	ENSG00000103257	Transport reactions	1000	1000	1000
MAR05554		cysteine[c] + threonine[e] <=> cysteine[e] + threonine[c]	ENSG00000103257	Transport reactions	1000	1000	1000
MAR05555		cysteine[c] + homoserine[e] <=> cysteine[e] + homoserine[c]	ENSG00000103257	Transport reactions	1000	1000	1000
MAR05556		cysteine[c] + isoleucine[e] <=> cysteine[e] + isoleucine[c]	ENSG00000103257	Transport reactions	1000	496.45	1000
MAR05557		leucine[c] + proline[e] <=> leucine[e] + proline[c]	ENSG00000103257	Transport reactions	1000	-1000	-1000
MAR05558		asparagine[c] + leucine[e] <=> asparagine[e] + leucine[c]	ENSG00000103257	Transport reactions	-1000	-1000	-653.646
MAR05559		leucine[c] + valine[e] <=> leucine[e] + valine[c]	ENSG00000103257	Transport reactions	-1000	245.489	-1000
MAR05560		leucine[c] + threonine[e] <=> leucine[e] + threonine[c]	ENSG00000103257	Transport reactions	-1000	-1000	-1000
MAR05561		homoserine[c] + leucine[e] <=> homoserine[e] + leucine[c]	ENSG00000103257	Transport reactions	413.157	1000	1000
MAR05562		isoleucine[c] + leucine[e] <=> isoleucine[e] + leucine[c]	ENSG00000103257	Transport reactions	-413.157	-1000	-1000
MAR05563		asparagine[c] + proline[e] <=> asparagine[e] + proline[c]	ENSG00000103257	Transport reactions	982.499	-822.103	603.858
MAR05564		proline[c] + valine[e] <=> proline[e] + valine[c]	ENSG00000103257	Transport reactions	-1000	-1000	409.123
[truncated: 442 more rows]

## Sheet: Table S8
Table S8. Differential abundance analysis for metabolomics data
[truncated: 868 more rows]

[truncated: 8 more sheets: Table S9, Table S10, Table S11, Table S12, Table S13, Table S14, Table S15, Table S16]
